# Supplementary material for: Sexual Dimorphism of Metabolite Profiles in Pigs Depends on the Genetic Background
Source: Metabolites. 2021 Apr 22;11(5):261. doi: 10.3390/metabo11050261 (PMC8146355; doi:10.3390/metabo11050261)
Supplement: Supplementary file 1 [file metabolites-11-00261-s001.zip]

Archive with 5 entries (5 files):
- Supplemental Table S4 - Composition of the feeding diet.xlsx
- Supplemental Table S5 - Preprocessed GCxGC-MSdata.xlsx
- Supplemental Table S1 - Carcass and meat quality factors.xlsx
- Supplemental Table S2 - Significants-VIPs.xlsx
- Supplemental Table S3 - Chemicals-Parameters.pdf
