# Supplementary material for: Sexual Dimorphism of Metabolite Profiles in Pigs Depends on the Genetic Background
Source: Metabolites. 2021 Apr 22;11(5):261. doi: 10.3390/metabo11050261 (PMC8146355; doi:10.3390/metabo11050261)
Supplement: Supplementary file 1 [file metabolites-11-00261-s001.zip › Supplemental Table S4 - Composition of the feeding diet.xlsx]

## Sheet: Tabelle1
	Fed diets during the testing		Guideline specifications
	Diet 1	Diet 2	Diet 1	Diet 2
raw protein %	18.4	17.3	18	16
lysine %	1.15	1.07	1.1	0.85
methionine %	0.32	0.29	0.6
cystine %	0.27	0.27
threonine %	0.69	0.67	0.6
metabolisable energy MJ	13.6	13.8	13.4
calcium %	0.65	0.68	0.75
phosphorus %	0.39	0.41	0.6	0.55
sodium %	0.15	0.16	0.15
Diet 1 was fed from week one to week six. Diet 2 has been fed since week seven till the end of the testing.
Both diets were fed ad libitum with free water supply.
The analysis results are related to 88% dry matter.
The guideline specifications provides a minimum level of crude protein, lysine and total phosphorus.
The remaining nutrients are based on the requirements for the universal feed.
Due to phytase use, the phosphorus content in the feed was reduced compared to the guideline.
The fed diet had more energy and a higher amount of lysine and threonine.
