# Supplementary material for: Sexual Dimorphism of Metabolite Profiles in Pigs Depends on the Genetic Background
Source: Metabolites. 2021 Apr 22;11(5):261. doi: 10.3390/metabo11050261 (PMC8146355; doi:10.3390/metabo11050261)
Supplement: Supplementary file 1 [file metabolites-11-00261-s001.zip › Supplemental Table S5 - Preprocessed GCxGC-MSdata.xlsx]

## Sheet: Blood
sID	Filename	Sex	Genotype	Sample Day	A0001	A0004	A0005	A0009	A0011	A0012	A0013	A0016	A0019	A0020	A0026	A0028	A0030	A0033	A0035	A0037	A0039	A0044	A0047	A0050	A0054	A0055	A0056	A0059	A0061	A0062	A0063	A0064	A0066	A0067	A0068	A0069	A0070	A0073_H1	A0073_H2	A0074	A0078	A0080	A0081	A0082	A0083	A0087_H1	A0087_H2_H1	A0087_H2_H2	A0088
S010	S010_2_2_5_1_NA_1_1	f	Pix(DExDLS)	1	5831188	41978565	1433005	2097068	563708	2341807	911957	1417692	5895801	6714024	59445809	1609245	2709751	1022511	2301423	0	57248195	14268768	1365929	3946350	349710	0	1034795	191342560	8589493	3008545	3638779	42800397	177182	656658	1804009	5273247	6521250	199955	1456349	5027089	5936442	6239577	2582157	1454044	71591798	5760623	1722313	462957	5270094
S047	S047_6_2_3_1_NA_2_1	f	Pix(DExDLS)	1	31298211	42887918	924363	2256331	558542	2726010	0	1571811	6505960	7961362	35197078	1183982	2836629	2316936	2306760	147779	58929733	15175813	12915146	4627141	438177	287790	223801	226401788	10432061	3668683	5549697	40416125	192773	647192	1959992	2998543	5463797	339914	1851109	16265502	3012219	4096401	4453040	9604138	76466387	5741414	2472274	1760997	4583800
S102	S102_8_2_3_1_NA_2_5	f	Pix(DExDLS)	1	20427072	39881361	708279	1953273	611712	2236895	888490	1611440	5919527	12036295	46142822	2258971	2791035	1325888	2252457	246925	56720718	14253030	3053065	3629409	367507	643242	195284	240718032	9161590	4447307	4065677	38470197	636904	1042650	803632	4898967	10520934	822210	1125882	7765074	4085479	6123811	3302010	2027793	71665393	5744317	1897686	988986	8618248
S155	S155_31_2_3_2_NA_3_4	f	Pix(DExDLS)	1	28528206	41987947	868010	1862061	628038	2828155	968490	1702126	6135940	9183534	48222175	1191958	2763967	1074374	2275848	186509	57509220	14592403	1359189	5559392	470732	426790	92583	246539854	9534607	3367932	4579797	38164337	297106	877138	2732142	3031533	7430085	355509	2410668	4872065	2154423	3952342	3967360	2116156	72479790	5665451	2260192	1672573	5731554
S127	S127_35_2_3_3_NA_3_2	f	Pix(DExDLS)	2	11485648	41443611	874527	2222216	637776	3300290	784979	1401138	5953977	7968612	58350512	1161034	3207062	2058813	2518996	246519	49297875	14238187	15671850	5126454	375326	408176	222030	228806996	10079824	2752071	5082486	43709562	2806878	476632	2008256	2971412	6548904	322442	1524624	14246774	6807918	6143810	3676486	4899976	74410745	5643595	2589211	638006	5961017
S146	S146_37_2_3_5_NA_3_3	f	Pix(DExDLS)	2	31644832	43565307	802503	2118033	633819	3510440	1020282	1695257	6346477	7207589	74575578	2209258	2871467	1830831	2430300	213809	55196092	15083286	9868453	7077953	558481	631476	347199	266547196	10371018	3776634	4126241	41863899	350421	769846	2020792	3267822	6256838	346957	864935	10182584	8807802	5809485	4652586	5293954	73335772	6001578	1914088	783472	5074592
S087	S087_49_2_3_2_NA_2_4	f	Pix(DExDLS)	2	19506761	40595509	1563777	3066502	562437	2926676	1096144	1567545	6229712	9887528	31685368	1030514	2182479	1260280	2336504	208563	61030905	14922864	11050541	4497718	525910	565624	193192	253470942	8136473	4616211	6015826	39744604	182422	461719	987974	4744543	7835378	367016	1190902	8410422	4188225	7632695	4585518	5699678	77235862	5911569	1515928	976114	3497856
S170	S170_66_2_3_3_NA_3_5	f	Pix(DExDLS)	3	29686780	41186373	989433	2251062	594477	3182372	1283601	1416325	6124278	7772339	46454065	1570213	2684808	1570202	2484616	216237	50470573	14291985	1132169	4312273	434088	361165	133052	271579603	10580876	3589200	5401313	37448952	694701	625057	2960987	2415184	5510597	199537	1973589	4611031	4496943	5645347	3947984	1111605	71739882	5466196	1398505	976831	5235449
S077	S077_68_2_3_5_NA_2_3	f	Pix(DExDLS)	3	28544933	44480273	0	2692488	643864	2821796	1029600	1874990	6375146	7874902	22785910	1361791	2915235	1270244	2188118	289537	59184114	14448191	4271983	5899288	554923	427901	243676	209263914	9709987	3539298	6028112	33785791	349665	893846	2056315	1657508	6827882	368902	2153410	6167736	4354706	6011708	6472319	2767682	74331141	6547235	2709779	1153842	5260987
S065	S065_72_2_3_4_NA_2_2	f	Pix(DExDLS)	3	27581348	41588406	690635	2577149	666996	2498901	1185009	1524000	6385438	6698546	28083675	1266600	2356270	1585431	2422699	252583	52225738	14779000	843945	4293090	407237	357553	188630	223489116	8993211	3528679	5178453	40492705	410112	1053439	1189945	3569359	5909954	365469	713385	5540518	5040012	6794858	4440037	1057538	74246123	5338659	1962533	932775	4462864
S163	S163_27_1_2_1_NA_3_4	m	PIx(DExDLS)	1	43692002	42607919	0	2147687	595585	2226561	1032293	1853771	6287847	9750097	48815450	2658234	2297943	1098325	2621068	222672	61129807	14752583	2274045	4886124	500200	548317	419973	211054991	7613403	4632930	4407794	36705872	0	931315	0	4591890	7877982	381109	1011930	4668379	3229230	5104788	3633090	2959656	70582176	6054179	2344794	1750005	6615222
S143	S143_54_1_3_4_NA_3_3	m	Pix(DExDLS)	2	36400604	43904925	1011659	2145348	529445	3855033	1078614	1293505	6157293	7184196	58286635	1890407	2933864	2383410	1680002	320330	53326347	14888515	34414321	3440797	536090	389299	238257	251026941	6972110	4848192	5834207	38285847	293496	835025	669542	3643455	5004427	352393	919601	14458804	18971345	5520990	4689737	8621581	74892743	6699582	1662424	1379078	3842299
S051	S051_55_1_3_3_NA_2_1	m	Pix(DExDLS)	2	28781345	40964879	908461	2333692	601148	2525744	430582	1647877	6012673	9438029	59066229	1503873	2848971	2326453	2548955	236077	56331360	14613500	23957446	4714336	498721	449898	280446	234572956	8781349	2796361	5147551	39520410	140658	877923	1138204	3286060	6979452	389127	843140	10001464	6527993	4996818	3453291	10780815	74750754	5537868	1918538	1111413	6652728
S071	S071_56_1_3_3_NA_2_3	m	Pix(DExDLS)	2	44919621	46328223	761310	2547080	757554	2442709	1381678	1968933	6775562	6994679	40194592	1963754	3598933	988587	2397219	193750	62131076	14739183	1341753	3663399	461788	254601	123064	211971845	13153450	2438643	5558560	35312458	179274	1082466	1684711	3114494	4249545	366704	2285166	4716931	3617642	5436295	5076156	1912835	73724972	6998101	1874582	1388124	6774961
S160	S160_60_1_3_3_NA_3_4	m	Pix(DExDLS)	2	47704938	40814265	864152	3139505	620477	2360406	926184	1984813	6154313	8159491	30081891	2545764	2532688	1399572	2130329	259986	64530911	14736731	13771997	4849107	427629	365567	132647	210559435	9434384	4120209	5781520	32300573	182466	1113636	3830068	2369907	5172112	400848	979914	10949174	3797657	4401762	5241060	6698523	72741929	6587628	2855174	1831526	4547110
S046	S046_101_1_1_2_NA_2_1	m	Pix(DExDLS)	3	24327485	45202296	886490	2663530	620485	2206875	0	1903896	6951630	6381783	43440603	1175813	2871157	1102608	3203236	170853	64760268	14763316	0	4466742	463777	515001	231704	228660264	11015177	3416198	5484979	37337721	0	674204	2490889	2660972	5088058	372414	2154900	2725858	1616987	5733366	5743891	2276206	73275521	6685666	2716658	2040297	4749457
S085	S085_103_1_3_2_NA_2_4	m	Pix(DExDLS)	3	29911531	44567444	1104172	2660345	677404	3271302	723554	1712790	6880953	5914326	46394551	1583010	2651903	1194990	2467284	242321	65912861	15916415	3175492	4910013	643262	592584	102953	250183765	11849383	3663788	5757136	41319721	200576	782283	1242684	4034836	5233739	432570	1275485	5750115	5854245	6802206	5553070	1666374	78770903	6820997	2558427	1020956	2108467
S074	S074_1_2_2_3_NA_2_3	f	PixDLS	1	31109844	53163694	0	2130923	656052	2773769	1116378	2062678	6401766	10375022	27583425	1513757	2858985	1095299	2200934	330312	56196446	14543813	869613	4539949	833567	559497	275109	210597966	11950325	3621250	7618202	34084153	800474	829529	1727152	3014708	6703022	388210	3237695	5948625	3655927	6207311	3997537	1328776	73780423	6456709	3048031	806956	5091473
S132	S132_5_2_2_2_NA_3_2	f	PixDLS	1	185613907	39677143	1006159	2411699	584160	3156502	879663	1133355	5921481	6534251	53673630	891495	2672981	1160365	2863248	206750	42787000	13266274	0	5141155	307216	490035	0	245330135	9903889	3026548	4521409	46256495	2546049	743692	1426445	4250366	5779502	315156	1759093	4862040	3781970	5193580	4533563	2588040	74727256	5660602	1297092	745270	5084090
S004	S004_33_2_2_3_NA_1_1	f	PixDLS	2	47771536	42073547	925310	0	609283	4493420	0	1430274	6877661	9814400	101362363	1250422	2324193	1694924	1894535	0	59774454	14210295	16223207	5142996	285971	0	373538	215128143	8606685	2243403	3492523	42983844	0	410862	1280008	3848241	8429430	509428	1158032	15376101	6994131	7761039	3464931	6559792	70715455	5639498	1988858	933913	8470357
S161	S161_36_2_2_1_NA_3_4	f	PixDLS	2	42786661	41052303	1475912	2328383	553865	2297071	980749	1746202	6323551	11537931	45277930	1031600	2365140	1996818	2496647	271484	57501944	15000446	13026252	6247568	418411	410291	124275	212674698	8990933	4347790	5474416	37119537	170965	951387	1554884	4699764	9789804	370845	804520	20778484	3920394	3833176	5154055	8797316	72212477	5797893	2491932	2438786	7686195
S099	S099_65_2_2_2_NA_2_5	f	PixDLS	3	26613805	43287085	864694	2628494	663706	2792717	0	1791137	6460672	5808226	41447734	1134937	2416031	1355694	2311601	226577	60195884	14465996	4636529	3394841	518948	566561	236512	248931768	10994485	3777971	4475703	38926870	123041	498571	2013614	2636170	4831446	818267	797620	6910477	4498534	5998557	4455959	2237615	73594245	6114607	2632404	1211582	4896272
S177	S177_69_2_2_4_NA_3_5	f	PixDLS	3	18954085	42990131	1112361	3511860	516949	2684009	699797	1740833	6249691	8061159	37081789	1063848	2272052	1628200	2393147	252516	70653089	14599203	801798	4607561	459504	287550	148731	234785285	8524202	3498610	4316537	39131212	269627	927403	1033594	1613034	5992051	432853	2034311	3897512	4700481	5210594	4416206	1401229	71549723	5669117	1967601	1090447	6601955
S044	S044_70_2_2_4_NA_2_1	f	PixDLS	3	31484450	43621922	1026884	2675070	515140	2392287	0	1592396	7471356	7062426	50323141	1437733	2824756	1756178	2503519	0	55179278	14976705	0	4466432	294776	445941	310678	237904666	8303983	0	5669971	42489498	218567	505471	2319323	3877993	5356287	731538	1057521	4364290	6874157	6313793	4522987	1199921	77324465	5276265	1874749	909655	4822316
S033	S033_71_2_2_5_NA_1_3	f	PixDLS	3	9277576	42714699	1042222	2122593	601935	2817993	568217	1776624	6032418	8333303	43941311	1547484	3016547	1306788	2383252	192393	60083170	14273542	1815762	3837162	425315	376710	484079	219854284	9091762	3229769	5010839	38401717	293859	969975	1397954	3232840	7125205	359987	1275383	4835042	4259951	7056079	4450443	1401986	73518475	5703173	1617796	578116	5097450
S086	S086_73_2_2_3_NA_2_4	f	PixDLS	3	35727743	42368396	1040500	2463243	593830	3346995	600149	1572165	6485454	10832683	48688098	1466318	2914391	1884721	2357048	229204	64551584	14906911	9685038	5611855	447050	426840	156312	219613138	9476923	2950186	5365426	40692176	240299	824722	986630	4324718	10450515	190849	1168826	12415137	6158226	6436016	4896496	2183250	72492880	5808201	2140763	546729	7212511
S156	S156_24_1_2_4_NA_3_4	m	PixDLS	1	29359122	41211336	784761	2301818	589882	2687465	1014710	1680560	5999557	6971933	49786027	1023291	2753897	1353555	2430394	171553	58467856	14162804	1388044	5150718	452633	554486	339320	221081091	9541845	3379489	4305871	39234581	141458	704165	3368795	3175597	5722717	345952	1015246	8121188	4704696	3764393	2972990	1290835	69733535	6199603	2062607	908471	4992266
S142	S142_28_1_2_2_NA_3_3	m	PixDLS	1	112215989	42278500	695321	2562642	610813	2819832	1003977	1716382	6320341	8333162	53578347	1128000	2887102	1780498	2532716	277371	56948519	14253381	27931760	6347905	619042	548723	136283	232776712	10314348	3775239	4515472	37670170	0	665775	2493901	2716007	5993644	336906	1310583	14345901	6768048	5184278	4919011	12839114	70689543	6156539	2272984	1363012	5525760
S149	S149_30_1_2_2_NA_3_3	m	PixDLS	1	35268109	47615071	0	2190039	613137	2823360	1090454	1556033	6194521	9154955	72882175	1251023	2745441	1174405	1790403	303687	52902337	14150164	2282805	5460558	641670	614134	0	253060375	7405991	4030666	6086838	40699449	303384	929312	1872116	2766752	7658737	741231	954414	5537605	5970292	4286221	4694847	3002064	74117980	5902396	2155188	1161375	6199834
S100	S100_32_1_2_2_NA_2_5	m	PixDLS	1	36743556	42681570	976001	1699371	622959	2935640	867747	1570115	6306994	6414894	53216133	1520168	2927229	1721083	1561073	116023	59376934	14604552	2287539	2977597	490913	431454	310073	262496574	10034105	3618433	5401032	41584315	123703	675870	1599911	3822005	4950926	402123	849574	3054915	9150177	9183877	4027835	1713056	75394133	5368018	1878912	1174911	4150016
S129	S129_58_1_2_1_NA_3_2	m	PixDLS	2	51357236	41466753	1356075	0	470397	2877428	940116	1680356	5944048	6331554	104262849	1253635	2155658	2590305	2418756	252822	47011733	13496900	47812429	1988417	316109	816709	772480	223342024	7896514	4634332	6219885	38588806	197129	502639	852669	4664061	5747204	658939	819111	13104413	16355187	7683714	3636784	17049769	73071397	6022333	1958655	628050	3438354
S172	S172_59_1_2_1_NA_3_5	m	PixDLS	2	29234038	41250978	882684	1949517	589595	3223283	660132	1485813	6040285	9055246	38359121	1571534	2722803	1999443	2518224	229186	57236834	14287015	19361011	5019776	386341	299694	483555	273534944	9677680	3216363	5349012	40526185	0	483259	1473460	3414261	6294497	165966	771977	9787299	8341911	5368033	3393270	13779415	71461466	5092609	2824105	924836	5189778
S064	S064_93_1_2_2_NA_2_2	m	PixDLS	3	34114726	42928725	922729	2935700	671526	3445569	1192905	1512869	6480394	7997078	51184727	2012020	2502385	2243979	2490396	252174	56167618	15154774	3577580	5333995	391038	679274	219934	222821839	11787517	3212416	4514908	42198009	144115	906972	1500254	4283996	5893510	422275	840518	6214439	8488772	6097886	5442954	1210274	74998027	5878205	1801100	1132250	8103496
S176	S176_94_1_1_4_NA_3_5	m	PixDLS	3	17989514	43233844	1140503	3740419	553558	2301339	659581	1641010	6214585	7202934	0	1080281	2312316	1064627	1611440	279808	72501459	14822693	3614906	4142101	448089	456400	139059	233366065	7739479	3751779	4548461	36865146	100747	958601	1048014	3463455	6380882	410435	1967052	5497808	1504592	5576984	3850917	5919972	71696645	5833717	2104365	1140424	5404945
S144	S144_95_1_2_2_NA_3_3	m	PixDLS	3	18793011	42620761	655890	2954406	608716	2824436	977022	1890335	6125281	7815686	70302613	2456236	2962348	1976797	2242671	387627	65936941	14919486	7821258	6165047	580235	578083	553316	225107580	10575271	3705461	4716865	33392012	535829	848821	1323575	2539723	5897778	329577	868993	5469634	8215317	4834338	4906700	3562703	71290281	7024679	2074202	1134469	5894762
S073	S073_96_1_2_1_NA_2_3	m	PixDLS	3	57977457	45340705	982266	2399231	731416	3138647	1082516	1823229	6330901	9766145	59341399	2117977	3158074	2518349	2514685	195475	66551453	14843950	8363140	6210324	416347	419768	976799	187745290	11727169	2284870	4596951	33343900	202626	1052597	1634729	2976010	8817831	180460	1365942	8950165	28451090	6283150	4745402	2018132	72070049	5982819	2083312	845666	5822257
S130	S130_98_1_6_3_NA_3_2	m	PixDLS	3	71650936	39608455	688607	2690725	571007	2661062	869763	1317468	5889839	5895383	39858259	735499	2715351	1144020	2436204	259513	47501101	13129171	2687365	4642012	370985	358880	161819	235125327	10175106	2833239	5118286	39904839	105178	652539	1863356	3080349	4711922	320093	1242870	4114515	2991679	6837122	4265289	2245961	72319200	6525703	2025871	886389	3944895
S076	S076_99_1_2_3_NA_2_3	m	PixDLS	3	17058592	44174176	949488	1852221	529283	6077499	996212	2146954	4958251	8660918	74293439	1683350	3948232	2632639	1792180	262107	58676926	14562134	6652512	6562303	527409	196503	1988321	223489793	8882076	8818048	5693785	29775552	370819	787551	1110810	1908957	6354750	347368	1328742	5930141	17301951	6776490	4788536	2989796	75936735	5530358	1643765	752600	7734307
[truncated: 305 more columns]

## Sheet: Muscle
sID	Filename	Sex	Genotype	Sample Day	A0001	A0002	A0011	A0013	A0015	A0019	A0026	A0027	A0036	A0037	A0039	A0044	A0046	A0049	A0051	A0052	A0055	A0057	A0059	A0060	A0061	A0062	A0064_H2_H2	A0065	A0067	A0070	A0077	A0081	A0092	A0093	A0094	A0095	A0096	A0102	A0104	A0108	A0111	A0115	A0117	A0118	A0120	A0122	A0126	A0128	A0130
S218	S218_54_1_3_NA_NA_4_3	m	Pix(DExDLS)	2	8311629	0	92021325	3640562	0	35310968	13462830	10916108	89771835	395731	5460127	12224773	608504	431445	6396121	7185061	1367471	5967681	5317753	271454	3150077	74176065	174338967	978049	11192778	51737802	1398976	1329555	1165349	28794460	4287073	1612608	194725	20504084	1062149	9505340	1541987	2125667	0	3696008	0	5096058	12598895	68893771	80915533
S093	S093_55_1_3_NA_NA_2_2	m	Pix(DExDLS)	2	7509791	0	112144252	4054244	6421455	31578246	9587115	9809555	86564033	1049499	4983697	14061035	467667	571787	5616246	4695833	1970891	10806464	5874805	333385	7337607	82045000	65906088	1458238	5939240	30950977	1602789	1336625	820847	43508311	4536692	711963	214821	19001797	1550122	0	1529603	2160527	288635	3913706	529944	4639144	18090628	61149938	137170212
S121	S121_56_1_3_NA_NA_2_4	m	Pix(DExDLS)	2	7277819	2125998	94602647	4148154	8465942	34110376	0	8774796	91953565	926015	4753116	12234628	415084	509268	6226749	3247099	3251838	1462815	5093020	321499	2337455	45395368	108909724	1481682	5467197	75721532	1592874	1232966	1105449	32095927	4492983	917284	217518	17219218	2138399	8674654	3794207	1883074	387608	3538296	612596	3897054	16009587	66322874	78401577
S102	S102_60_1_3_NA_NA_2_3	m	Pix(DExDLS)	2	7988513	2359369	51856836	4081726	0	33332910	5323718	10784618	92759596	793368	0	13653415	482369	517106	4890215	3826341	1344779	6271082	6838471	295124	3423375	77182029	155311020	1834984	5733059	20733535	1824674	1264390	1457880	33223093	4629777	708353	107577	20456802	1857570	12360173	2062734	2389258	377393	4092376	0	4517994	16050793	50415456	132736935
S175	S175_103_1_3_NA_NA_3_4	m	Pix(DExDLS)	3	7659243	2303937	115132313	4424305	0	46401059	0	10815025	96393151	1319619	0	13634088	1241399	592686	5896241	4504485	1997073	5317344	4612205	406770	6804419	85021282	78840317	1370675	4962210	29678841	1709865	1062641	1310166	34201032	4728287	1051875	548248	19207868	2198474	12447260	2086144	2303749	367491	4194251	599434	4338597	19728243	74487708	147544509
S174	S174_27_1_2_NA_NA_3_4	m	PIx(DExDLS)	1	14634256	0	79957764	4427853	6477891	47407639	0	11265004	106088690	1074391	5365250	14405539	0	559784	11016927	6137840	2441474	2415731	5921405	462580	5118720	61075299	130106164	2044147	5292796	19151905	1631673	1032763	1091074	41126556	4728851	758163	371920	17995624	1644908	10914103	1856668	1512442	428641	4053992	685442	2790541	21131877	74313525	98656692
S011	S011_2_2_5_NA_NA_1_1	f	PIx(DExDLS)	1	6771843	1668825	87256179	3336460	0	30751888	2833953	9715925	69909512	573045	0	14189328	463623	468330	5833536	6518989	1937338	2445046	5391157	361911	5088408	100393666	144346572	1331289	0	41187009	1646329	0	1080553	36130289	4229899	634015	0	19154771	962176	14884856	1852514	3394814	329527	3772274	0	5963182	13097653	68826225	154167817
S006	S006_6_2_3_NA_NA_1_1	f	PIx(DExDLS)	1	7465593	2358393	77315163	3477372	0	31665749	0	10964925	71455485	423445	0	14097470	303063	459114	7707675	3173230	1085686	1087568	5087391	304635	3334754	69096672	193222209	1609659	0	14803458	1431159	0	1130414	32132502	4423093	1005436	0	21717831	944515	9206467	2330890	2284441	291894	3762385	0	5022212	12685900	57753757	133020339
S163	S163_7_2_3_NA_NA_3_3	f	PIx(DExDLS)	1	0	0	0	4194915	7392020	34496966	0	10552290	100333587	680564	0	14732843	414636	410453	4060439	2152773	1316514	1251127	4476624	332383	4355931	90490815	99146638	1569259	0	20139432	1306143	0	1221233	30349175	4548617	797089	131557	20808379	0	4604950	2353467	1683632	423647	3978376	543780	3204279	14508467	71440231	83398245
S216	S216_8_2_3_NA_NA_4_3	f	PIx(DExDLS)	1	8643143	0	90808202	3806019	0	37127169	0	10583245	85001114	436170	5565662	13436301	496679	459172	8639371	5656916	1992876	2669811	5656142	279798	3826862	76253562	71649084	1807369	10875843	25408350	1637784	1334918	1268145	43468207	4560613	1048884	147950	22350933	782242	9202565	0	2190304	145872	3912549	421314	5201476	13120452	60030775	86023111
S119	S119_31_2_3_NA_NA_2_4	f	PIx(DExDLS)	1	4797805	3689323	98968912	4383090	8699497	24890146	0	9000081	94071528	1809774	5743955	11028460	928347	576870	21908877	6204867	3452914	3623743	8884578	383119	5892281	101796227	92042887	1443602	4866535	33109020	5033102	0	1218870	58176569	4846238	1323480	139352	22819223	2877350	19408036	0	7340930	578752	4676375	803699	15908267	23996443	34131143	144498421
S008	S008_35_2_3_NA_NA_1_1	f	Pix(DExDLS)	2	7811349	2293386	95661870	4231995	0	28783410	5725505	10903212	77437495	553270	0	14143946	442318	487944	10178690	6611594	1591840	4895470	5520649	0	5813728	64974067	189413766	1492870	0	47862649	1508201	0	1229750	39107629	4553685	0	0	20345982	0	23514151	2493139	2898087	397791	3852611	0	5863817	13329618	66289226	124271807
S138	S138_37_2_3_NA_NA_3_1	f	Pix(DExDLS)	2	7436125	2390673	69685171	4182453	7578006	31640768	5302516	9630486	92648713	843370	4984625	11701997	591821	523952	6054514	2204544	997522	3795006	4645087	396233	3088208	80771042	103206085	1413947	0	14381134	1479479	1395638	1108907	40525429	4471870	810408	228984	19447042	1464870	9896667	792838	1866483	401277	4285379	642519	3970388	17227927	89235424	110937795
S010	S010_49_2_3_NA_NA_1_1	f	Pix(DExDLS)	2	7948220	1890371	92991075	3978351	7517099	29834238	5484134	10032177	100102678	501591	0	10661280	347814	348041	4037819	4419655	1051881	3847731	4436107	261710	2939932	67139112	175641808	1191738	0	31592687	1959038	0	1503391	47789897	4349131	1831872	132956	19805103	1914342	14072359	2160989	2049536	462928	3630918	396686	4451204	12128746	75412340	83000124
S019	S019_66_2_3_NA_NA_1_2	f	Pix(DExDLS)	3	8986498	3142599	77609294	4513815	5940924	27345754	0	12062028	93079961	798944	5907314	14588642	625437	556556	6931575	3901440	0	1157489	5529163	282542	3740550	77712708	136463043	2013562	5442128	25872527	1162073	1540339	1074869	30526982	4840363	613740	0	22430093	2171191	11118886	2924073	3145460	602760	4417623	0	6583186	17243372	84968632	103625894
S215	S215_68_2_3_NA_NA_4_3	f	Pix(DExDLS)	3	8675344	0	89316427	4053446	5345823	37711971	0	11334632	99858914	487740	5861832	13235570	783241	500376	12588140	4772947	2587067	3331633	5356553	292752	3563620	83673145	89082164	1887598	20872961	42618147	1421024	1382657	1339173	40558064	4744190	1001876	141898	22695730	1516485	13634405	0	1988856	138498	4078696	425620	4742865	14407328	68557217	196470334
S116	S116_72_2_3_NA_NA_2_4	f	Pix(DExDLS)	3	7980244	2388961	69760221	4415355	8230092	31942384	0	10252613	107483168	1345090	0	15135890	449825	538302	7816111	5379875	2052715	1392527	5797887	383439	5700050	71238158	155925514	2221641	5933740	26052813	1597826	1234183	1470364	31209428	4782660	934387	192195	20771852	3272167	6347587	3639781	1846600	391548	4492879	645345	3721454	19756951	78165137	103781154
S035	S035_98_1_6_NA_NA_1_3	m	PixDLS	3	7721741	2293126	101457990	3928522	6002101	31529823	0	10726493	72571435	687581	5154227	13419127	573474	447820	4770679	4394569	2599981	1400149	5070302	307046	4186413	43493245	121047704	1315945	5621634	59239552	1377467	1268690	1265784	27616117	3219078	1120211	0	17189189	1471821	15554704	608300	2019181	271736	3140245	396952	4433028	14903782	68034307	235535169
S158	S158_94_1_1_NA_NA_3_3	m	PixDLS	3	9180947	0	89730504	4082635	6622097	43594939	0	10834207	111947766	658570	0	14547424	541790	455897	4434922	3644143	1329642	2804058	5314988	329054	3182022	58217379	293724067	1479303	7229047	24172588	1370934	0	1201409	41461167	4658158	1047012	425541	20364233	2273918	5836075	2200590	1309436	416880	3759779	526321	3092523	14766346	73493049	130262352
S104	S104_24_1_2_NA_NA_2_3	m	PIxDLS	1	7305346	2173210	42869671	3793320	7071383	30547668	0	9920146	86101824	878772	0	13096442	233780	453542	9459906	4914821	1975422	1329073	4071584	359975	4935414	68277354	142251923	1294019	5733945	36329943	1246032	0	1151196	30115015	4288831	724831	77101	18638027	1047611	15771414	2274059	2478651	266987	3627019	463241	4734657	16345632	48485662	132282594
S032	S032_28_1_2_NA_NA_1_3	m	PIxDLS	1	8948582	2764812	95857428	3443725	0	34518886	8162302	11404455	78981061	943397	5835371	14632592	286209	544608	7240741	5340397	1957963	10052301	6555740	396481	9329893	35614836	186779161	1201259	6414625	27512126	1792714	0	1287594	29592832	4206437	641414	270486	19030198	634732	21265357	1630619	2113030	290783	4258457	0	4336798	16291732	77456271	199280945
S109	S109_30_1_2_NA_NA_2_3	m	PIxDLS	1	7369661	2390169	104725565	3853043	6932734	32385796	0	9872651	92857066	746373	0	12838888	537680	479007	5972207	4885599	1649232	2005474	5233537	285090	2515454	76655000	151472135	1247696	5659621	55581080	1464984	0	1151996	33868005	4400747	796324	199412	19180164	2321269	9095792	2208194	1841496	330587	3749314	499594	3931542	14642707	52167133	134464853
S046	S046_32_1_2_NA_NA_1_4	m	PIxDLS	1	5893283	0	0	3191546	6994597	29133515	1665638	8066641	86574675	864951	0	10105720	262035	444585	4486555	4522094	1466211	1249413	3970831	294512	3319645	54832549	139916524	1004483	4025613	34287114	861374	0	968631	19818378	3523823	664750	176550	15452049	0	7293327	2141327	1516276	386135	3300734	0	2827055	11375730	103661341	129278214
S214	S214_58_1_2_NA_NA_4_3	m	PixDLS	2	8379592	0	110881033	3093212	5026641	34209231	13266145	11293794	89135704	447515	5997193	14575953	291062	474273	5627960	10554757	2552111	13828430	3274694	290391	4814317	88802237	195542332	2190224	5945129	24042272	2032510	1302844	1346276	45691268	4572009	1842218	161198	23285890	4176878	11355715	1649117	2598191	0	4009361	0	5280475	14436650	62179152	228621955
S054	S054_59_1_2_NA_NA_1_4	m	PixDLS	2	7991826	1719428	86659495	4015076	10908542	34674474	5056559	9834539	82443344	763076	0	17366831	166252	589761	5506778	6522747	1713005	8904244	5540347	355403	2940982	77193458	136849687	1411980	5513086	14637805	1495359	0	1296922	31795661	4595055	844291	198149	20812015	1997111	6426768	2102691	1317403	0	3847427	0	3032542	15253149	50725785	169974272
S205	S205_93_1_2_NA_NA_4_2	m	PixDLS	3	7340736	0	90397545	3778803	5577760	36332661	0	10373744	90813515	374662	5462504	12214148	828306	490375	5573160	3449093	1847346	1245244	5368475	327704	3953698	46123549	103674923	1316142	0	31106158	1548803	0	1165131	26377972	4353069	968286	293806	18087385	4822629	3959490	1760983	1342371	258216	3682526	0	3577802	14638649	75620763	151339103
S178	S178_95_1_2_NA_NA_3_4	m	PixDLS	3	15681387	2049238	68655079	3241151	3604599	38936218	2023952	12227412	82451909	610859	6007765	16106985	952086	587566	4743936	3661442	1997837	3632652	6853936	348993	10108367	49365838	129032022	1348104	6154338	60238066	1461200	0	1046954	30829136	4339490	946136	323948	22195549	2649396	25294710	2980523	3452357	444504	4255973	674372	5866250	21376229	77815102	79529361
S103	S103_96_1_2_NA_NA_2_3	m	PixDLS	3	9002396	2641395	77291418	4295551	5913590	31403924	4456235	11391242	97466342	656053	5835456	15951211	599592	571561	7133601	11320913	1604514	1960150	6393571	329146	6772957	55641753	130716582	1878056	5625753	67719603	1948676	1263475	1129799	39650091	4855519	678691	0	21203236	4747717	19695880	892389	2176104	362490	4031644	525797	4215250	17545509	89795618	135541305
S108	S108_99_1_2_NA_NA_2_3	m	PixDLS	3	7822232	2436202	62036178	4026682	6549831	32921085	2253502	9615648	99573791	930798	5441150	14135948	561661	606232	5791432	7552344	2131609	2346057	6174643	308598	4560042	34608441	99371865	1900880	5632529	44327240	1258136	1246566	837945	30708097	4316425	809489	251632	18767358	2148357	9345100	2260038	1895932	305859	3662211	536767	4191924	17467901	61915051	128258284
S061	S061_1_2_2_NA_NA_1_5	f	PIxDLS	1	6287828	2027603	96856540	4750852	0	34500784	0	9640364	77757142	985005	0	16737618	232082	569631	8213573	6736933	1448508	1439689	5377633	0	4962411	102002533	137958000	1306764	5798057	33697492	2299632	0	1108006	35903570	4807801	1322587	343599	19668344	1545462	13279287	2178733	1604009	313797	4215572	0	3347424	15026275	60694979	224423123
S037	S037_3_2_2_NA_NA_1_3	f	PIxDLS	1	7538746	1337235	91645303	3902287	7133025	30396005	0	10141650	86125370	656113	5478603	12499436	460387	476733	9229739	6776930	1162138	1351150	5202402	316215	2445188	63519973	155338495	1427648	0	32514413	1514760	1424905	1156042	36030253	4315176	954659	0	18530741	1548809	10443182	2114993	2138952	497793	4031066	484236	4568951	14633819	64672811	133424231
S110	S110_5_2_2_NA_NA_2_3	f	PIxDLS	1	8954560	2701341	70345701	4151505	3767215	32789575	0	11217246	78244126	616553	6179408	14831006	436585	547150	9976963	2858945	1650448	2719056	6056479	322473	2432807	52773371	140074214	1814992	5785846	27603960	1451664	1453432	1085582	29686803	4445067	735780	150016	19084686	1220844	2524760	1225806	1448969	412697	3165212	641285	4766470	16286778	60684820	133364846
S068	S068_33_2_2_NA_NA_1_5	f	PIxDLS	2	7831035	2422207	85493425	4214212	6947171	31312161	6813889	11009713	93493676	719731	5974951	12693628	300458	460959	10143112	7970654	0	6106700	6269957	240398	1373219	68116209	181225479	1647922	0	14422129	1603307	1519811	1002609	52807196	4627961	825799	203027	19695393	2159608	11635049	2167434	1829854	369769	3913578	0	4312788	15166920	61962914	137073393
S039	S039_36_2_2_NA_NA_1_3	f	PixDLS	2	7646483	2752618	105656655	4364276	7558632	32525725	5264782	11050808	95415193	732145	5133192	13447447	218480	519432	10112325	6157024	1683441	6643744	5118561	339403	2951743	110718651	181015818	1739362	0	20976038	1616204	1186325	1067104	46818454	4456084	875457	0	18805827	1503833	8107282	2113451	1781249	374269	3991813	550564	3691985	16176184	63073656	120486388
S089	S089_65_2_2_NA_NA_2_2	f	PixDLS	3	8653071	2305939	96610793	4241474	6278186	31577269	1977210	11604125	106096275	833648	5118339	14215342	471440	635756	4630417	4618416	1921877	1898419	5362551	307686	9049515	70327482	137381711	1862030	5656326	41755624	1139260	1090869	869927	37890905	4720553	954431	264693	21078867	0	10558803	2568790	2318875	397710	4004410	463367	4603404	18007041	65125063	136859184
S024	S024_69_2_2_NA_NA_1_2	f	PixDLS	3	8545158	2146805	97963450	4189526	5350437	26544767	0	11809207	91126883	786444	6082532	12280665	522947	458767	8851388	5518184	0	1075604	5563743	360757	3144743	83296860	126103984	1944480	5480744	29036580	1162480	1424231	1155996	37981215	4488941	837537	0	20143820	1686596	14522903	2816503	2738883	396284	3346749	596614	5188451	16730729	64287097	71589118
S202	S202_70_2_2_NA_NA_4_2	f	PixDLS	3	7476119	0	90538493	4734031	5534346	37661247	0	10577630	87550463	413216	5272210	13445510	1013408	513653	6685780	4043976	2142583	2211937	5724475	330744	8576808	77976366	154688217	1622891	4140014	30797479	1651647	1099507	1157372	35887368	4805976	951830	229558	19223428	2091174	7882914	2167469	1299491	224278	3906793	0	3326146	15242847	73307666	77086155
S105	S105_71_2_2_NA_NA_2_3	f	PixDLS	3	4250140	3229298	54922167	3337800	6464664	34609221	0	10205539	72140982	845654	0	14590144	514191	644901	5985950	2210851	1123511	1202652	5034184	0	1113316	48078217	144561057	1201519	6365462	10474139	1720624	1008391	991666	33991567	4014904	808462	206761	17327637	2966739	5785526	1712774	1239814	179134	3655898	399107	3086820	15716867	82760951	259760423
S022	S022_73_2_2_NA_NA_1_2	f	PixDLS	3	8848724	4070399	99339217	4292569	5924599	29617733	5250810	11420959	98251634	662803	5738966	12345811	515338	443717	9456119	7112512	1138887	1533673	5145849	325324	3955411	92235065	162995661	2083184	5791338	40912938	1145416	1513688	1143371	45628590	4634517	1224412	0	22025148	1536836	17677915	3242366	2941101	505267	3457016	538875	5890416	15902942	63902250	74599667
[truncated: 278 more columns]

## Sheet: Liver
sID	File0me	Sex	Genotype	Sample Day	A0002	A0003	A0006_H1_H1	A0006_H1_H2	A0006_H2	A0009	A0010	A0011	A0012	A0014	A0017	A0019	A0023	A0026	A0027	A0028	A0029	A0031	A0032	A0034	A0039	A0040	A0047	A0048	A0050	A0054	A0055	A0056	A0060	A0061	A0063	A0065	A0066	A0068	A0069	A0070	A0074_H1	A0074_H2	A0076	A0079	A0080	A0082	A0085	A0086	A0089
S035	S035_2_f_PixDExDLS_0_0_1_3	f	PixDExDLS	1	926738	40054643	8439166	21878362	7943005	1711878	7143665	1820854	16902837	1996343	3126117	907840	2645356	57403117	89116350	24755690	11019116	1188575	58966139	4032547	6942742	821168	9065181	2407392	6545087	9181166	11504148	22290711	252711	12383987	730837	940901	1174302	64772321	2019524	1295517	2523252	5631459	2218675	4126159	7542491	6120487	8179392	282724	7097436
S062	S062_6_f_PixDExDLS_0_0_1_5	f	PixDExDLS	1	0	32867720	8383293	30122936	8929691	1663008	6489438	1721252	19091641	1815263	3875972	813539	2473009	21739388	185268993	10102217	10235886	1662382	56237520	2937222	1638483	904303	8528046	2221913	6517916	9315867	4580886	19504208	423028	7807266	962971	393944	1373547	79576201	2001658	1543545	2571216	6171067	3292163	2734866	3736977	5960458	7766645	344794	5664616
S066	S066_8_f_PixDExDLS_0_0_1_5	f	PixDExDLS	1	773995	38653449	10086505	31508599	7749485	3393220	5964979	1773073	17813540	1711948	2783911	676220	921031	16877089	274449592	4627468	12558983	1787960	53374537	5106105	2492466	708280	8556743	2065598	6527313	10248698	6087964	13518686	98477	13583646	895116	272591	1208360	64668503	1827845	1706375	2930167	5756819	2694477	3225352	9298800	5768597	7651224	376283	5365291
S004	S004_31_f_PixDExDLS_0_0_1_1	f	PixDExDLS	1	820294	35394782	8405932	26884310	7726439	1391109	6734866	1769830	16114916	1835739	3346209	982514	2807699	29735779	275245921	5459038	10199040	1351110	54951689	4216216	2036912	730110	8505668	1935765	7119512	8675340	3191118	21175661	268914	0	458529	382741	1114794	72614084	1944995	1527823	4211045	7074468	2010367	1925551	5634451	5196522	7463623	319126	4248701
S064	S064_35_f_PixDExDLS_0_0_1_5	f	PixDExDLS	2	950611	42170994	6716859	27871996	8598365	5247317	6867062	1718623	17590595	2216630	2428525	1003386	1918663	74666164	83304010	14241288	10472362	1420593	57910785	3123800	3809490	581130	8980182	2738256	6430216	9246857	8205082	19972823	327392	17675785	799318	333118	1276725	61175501	2030564	1596971	2608165	4378630	2414802	3063019	11119386	5997747	7986665	371235	6045156
S024	S024_37_f_PixDExDLS_0_0_1_2	f	PixDExDLS	2	912455	44232372	8374702	25284143	8743181	3470025	7041337	1824761	14676666	2130421	3047531	1821442	2567432	14880957	159460262	6799268	12194035	1556646	55040550	3923727	5328459	748976	9103213	2248093	6367456	9381519	12532030	27788737	455029	24114522	896608	386383	1043197	66854613	1650754	1598199	0	2683477	2755293	3428174	13571732	4856861	7708264	141134	8663965
S025	S025_49_f_PixDExDLS_0_0_1_2	f	PixDExDLS	2	1593801	44963794	8508389	25920663	8558682	3798931	7080385	1891857	13527747	2044067	3170260	1347400	3680910	14712768	175375270	7619090	11735128	1581903	56760004	4043248	5185639	785996	9184207	2085037	5361777	8088419	13686669	24707152	159658	19413952	963820	608283	961544	71621841	1569857	1573588	1904901	13751449	1750920	2740670	9746865	6090335	7756802	514789	6095333
S046	S046_66_f_PixDExDLS_0_0_1_4	f	PixDExDLS	3	0	38550739	7760429	25302980	8123399	928650	6866755	1701011	12291870	2045600	8685981	1809821	3160001	22821560	100313523	9883095	10103013	1708173	55150142	3890107	1852196	887698	8460625	1786444	6487494	8672954	6050043	23941597	327697	4066158	922632	176783	844091	0	0	1325124	2383196	5200729	1442643	2062933	2587136	5623196	7635883	579756	7079907
S006	S006_68_f_PixDExDLS_0_0_1_1	f	PixDExDLS	3	1112532	43034734	8762724	24479847	8503261	3373172	6975470	1818566	16093151	0	3466571	1498214	2799872	0	237021179	6576599	11411252	1507223	57001880	4019885	3080468	624391	8874722	2047826	6283538	8179346	7399160	24485216	301210	10950618	431803	375957	1011331	73198492	1865962	1503068	4175820	12328775	2922622	6475349	6256056	5818944	7827279	429463	6167842
S011	S011_72_f_PixDExDLS_0_0_1_1	f	PixDExDLS	3	893056	43296847	8258608	28572381	8147470	2213654	7356177	1885342	16028953	1946316	3093325	1086954	2797670	45735493	238469953	7684314	10325483	1553405	59082252	4654613	3188114	830549	9482454	1938566	7373671	9531181	5441829	15438167	142028	0	827525	370974	1074789	70654647	1825409	1556629	926602	1520130	2422603	9164348	4658460	6031050	8132998	495972	5132019
S032	S032_27_m_PIxDExDLS_0_0_1_3	m	PIxDExDLS	1	789144	36934121	7240329	25541252	7997931	975680	6845649	1835278	15389885	1682430	3048560	1183151	3231508	33242580	206968701	6827544	12444989	2098683	54137859	3851219	4638934	774958	8532708	2233533	6798849	8397286	3852271	19817517	522026	8560901	1262924	281342	943545	72068436	1816068	1495682	2387504	5250709	1527689	3645547	5959728	5633808	7645526	364078	3925252
S012	S012_54_m_PixDExDLS_0_0_1_1	m	PixDExDLS	2	934087	46353657	9947625	25208888	9127660	2911310	7329540	1903478	18978309	1917180	3168133	868982	2727273	28043015	211791146	6962272	10510748	1704678	57919772	3452140	8101616	790208	9567086	2533579	5801215	9445143	9320152	17229974	283276	20697245	768955	442193	1356428	64502444	2160616	1740526	0	1120740	2614591	8496256	18636121	6102416	8226144	111854	3878580
S054	S054_55_m_PixDExDLS_0_0_1_4	m	PixDExDLS	2	957036	43927470	7422478	25812369	8193095	4473363	7292080	1875015	16230088	1972579	3657664	1694649	2984740	15541481	169055762	8894419	11901118	1989709	57378709	4082863	3180710	726893	8824638	2482658	6422565	9436526	5532692	17342182	468867	23317832	768681	381987	1111204	76114433	1747338	1530665	1837645	4587752	1726263	2518725	7525085	6384262	7866078	260008	7044827
S019	S019_56_m_PixDExDLS_0_0_1_2	m	PixDExDLS	2	924323	41492332	6471438	25636103	8463262	1234801	7643455	1857443	20128334	2213539	3087168	2699144	3844345	43719184	214098358	6827392	11118556	1142799	57506764	3954621	3169464	0	8922460	1902089	7322902	9334755	3877447	18875012	542725	8842675	794617	394487	1296709	71829557	1757951	1776346	1809577	10312550	1385834	3583821	5383037	6033163	8001235	0	6541823
S037	S037_60_m_PixDExDLS_0_0_1_3	m	PixDExDLS	2	930311	45675594	8753186	29679829	8719512	1320886	6926219	1881956	13762201	1722333	2946429	1588492	2182670	46508944	139099566	20272202	15400123	913416	57495058	4024469	3570509	0	9488646	1988579	6885074	10587136	11787116	20507726	0	17839720	830565	301146	846645	70150040	1728505	1602604	0	930367	964507	1760311	10746119	5373330	7704524	90938	11162593
S033	S033_101_m_PixDExDLS_0_0_1_3	m	PixDExDLS	3	1015347	45423045	8713828	26584754	8464980	1366494	7084584	1801051	16161533	2042149	2483878	1226013	1915258	36325937	113117700	19527773	13380588	1043934	57445389	4208276	4308548	698853	9158924	2013280	7163308	9072075	9930412	23802573	646767	5260050	781315	527697	1080990	66258573	1866254	1321297	2374377	5336546	1043309	2890030	4922982	4911392	7911371	208219	10844601
S047	S047_103_m_PixDExDLS_0_0_1_4	m	PixDExDLS	3	942380	37319778	9956335	28705560	8785099	1084716	6904891	1762773	14690196	2103108	2731718	1208572	2568291	0	101437461	11839377	9055505	1785010	55181603	3989156	1864209	2079889	8519138	1784185	6603530	9132669	5010167	22349348	0	9541943	910940	183426	987523	73440724	1816559	1339953	2527900	5174333	1376134	2626013	7391350	4728756	7873459	710364	5269548
S009	S009_1_f_PixDLS_0_0_1_1	f	PixDLS	1	874900	39673636	7197606	24610601	8721947	2787552	7548393	1927822	17940117	0	3567584	2212878	3184591	26527811	215897208	8585712	11134749	1600589	58588138	4363828	3888708	845307	8659022	1855634	6921032	9834738	6388064	16152099	248804	0	803932	430316	1143050	72088854	1872567	1783005	6002554	20494028	2162056	4188689	4874825	6293441	7994262	403485	5474296
S048	S048_5_f_PixDLS_0_0_1_4	f	PixDLS	1	960183	35052171	9719136	28455516	8619691	1243223	6597979	1711285	15360062	2107091	2630209	897902	2054144	0	220804067	3202657	8592704	1640590	54834834	4091820	2123671	858236	8310107	1845961	6953851	9105679	4938928	20051699	152566	3906671	886880	382316	1016060	77707593	1675060	1314922	2525276	5283233	1993832	4184780	0	5958252	7620549	636608	6275968
S026	S026_33_f_PixDLS_0_0_1_2	f	PixDLS	2	919080	43196755	8944239	26602712	9919971	3092582	6850015	1809739	13755795	1973585	3234693	812816	3331606	27396680	192962498	8041711	13005191	1532789	55087592	3962837	5006056	921785	8837222	2547848	5354949	9139634	12294434	25625148	519996	20764880	1020377	415403	1026697	70296647	1787606	1723207	1797816	10079889	1957328	2886494	9075646	5546463	7778306	148129	8304329
S018	S018_36_f_PixDLS_0_0_1_2	f	PixDLS	2	902709	43764566	7334708	23857088	8742780	4177490	6890001	1944850	18313023	1990312	3083730	1365461	1892081	18999959	212042234	7039648	12544731	1300535	55481917	3677376	9116334	686671	8797132	2121174	5933215	9539634	8136781	20342237	146113	14863666	726894	399959	1319617	73114791	1592489	1632977	1351376	6631072	2889624	4853249	13923028	5549401	7814006	115906	7836504
S040	S040_65_f_PixDLS_0_0_1_3	f	PixDLS	3	1121693	46162080	7572152	29346374	9015961	674029	8874685	1817599	18457624	2226269	1211520	929838	2064040	93600140	124234540	10950242	9578190	1290309	59980110	4317373	3637638	384749	9933616	2340316	6971039	9696039	12714578	21696921	238966	18318607	993540	619654	1269441	76344955	1864684	1645671	1938054	5732066	1603082	2480613	7829088	6380901	8285733	757924	7015573
S065	S065_69_f_PixDLS_0_0_1_5	f	PixDLS	3	890082	36838426	8469240	30287736	8967583	2269074	6879647	1714347	19273877	1933701	2561809	889117	1936062	33694290	220160015	4024751	10031272	2948171	55892615	3526359	4464813	660785	8750500	2059726	6659094	10089634	6029147	19342851	121396	3939723	775774	502794	1335023	59746386	1482410	1171312	4048612	5809743	1781217	4205695	2837372	6341717	7798764	528253	5858505
S023	S023_70_f_PixDLS_0_0_1_2	f	PixDLS	3	852190	42246691	5784342	24688189	7869735	1533753	7942813	1888919	17048600	2299464	2814310	2825873	4332340	32865515	204851425	6221578	10266802	1643582	59327487	4197966	0	0	9338534	2200540	6880298	9323614	4433853	18264164	571332	0	1115753	391020	1075968	77172904	1607987	1677563	1693845	23477029	1590018	2833593	3482536	6972472	8198881	478417	4030692
S020	S020_71_f_PixDLS_0_0_1_2	f	PixDLS	3	893656	41252661	7237865	25676681	8626564	2095817	7253594	1860793	20008379	2032089	3197337	2186297	3814375	24585721	200002994	7237761	11922231	1712737	55719360	3821442	2900870	818117	8970548	2017516	5616086	9221331	8110660	25244738	205939	9992579	963475	384810	1342108	78100240	1865314	1808448	0	1951598	2127903	3543088	5089590	5898249	7747744	393505	7142278
S053	S053_73_f_PixDLS_0_0_1_4	f	PixDLS	3	1009042	43115870	10554235	29760777	10476503	6769800	5575676	1881972	16802569	1779475	4876494	708261	735514	7640494	241026356	13194132	14108084	1435752	55521323	5679255	3174383	404115	8270966	2487423	6106211	11023845	11798636	15643426	106861	21176390	700816	352068	1528636	89309544	2090497	1751335	3095759	5953591	2393103	4722526	9903126	6104698	8521553	759382	7625993
S007	S007_24_m_PixDLS_0_0_1_1	m	PixDLS	1	943915	39467372	8665376	26254730	8561549	2351624	7104480	1745647	18476948	1833389	3245580	1376134	2724538	31103540	244797575	7107756	10210615	1510702	56538862	2991352	2806793	894671	8769535	1889880	6676833	8816625	4109560	18192684	259207	15815974	590629	399163	1173337	76019400	1811449	1545449	7310437	18656010	1847117	3325517	6608441	5202407	7868900	721523	6812838
S052	S052_28_m_PixDLS_0_0_1_4	m	PixDLS	1	922261	40935003	8719182	28459622	8754055	3073729	7041334	1814150	16257086	2130812	2888310	966825	1935540	35893797	203051704	22274963	10160840	1260155	57208508	3995235	4238186	779648	8718425	2602989	6395506	9379730	8021955	21320680	305223	22074022	821835	265940	1167388	71283281	1943998	1570901	0	0	1489792	2749119	11704661	5914433	8172920	0	4726948
S021	S021_30_m_PixDLS_0_0_1_2	m	PixDLS	1	991405	39118569	6825432	23561015	8793659	2007022	7061042	1795359	23133250	1993647	3847551	1988310	3850917	34208929	175966909	9037920	11404365	1107065	57806668	3678341	9122601	0	8976162	2130052	7050870	8311732	4641579	17219640	358497	8618819	997952	420932	1463031	75360478	2022669	1668270	0	2954342	2330500	3315214	5629026	7371915	8110738	279054	4908997
S049	S049_32_m_PixDLS_0_0_1_4	m	PixDLS	1	1109165	35731880	10061059	29848616	8951213	1345219	6446313	1676270	19756629	2352331	2016358	555738	1352652	32343709	97352262	16974777	0	2052513	55635210	5014771	2199833	886411	7869968	1932013	6745620	9611194	4520846	21387539	238725	4931526	873083	193457	1479043	69691413	1762571	1255245	3747759	5394960	2686828	4442358	4093466	5883859	7913406	292343	5582933
S034	S034_58_m_PixDLS_0_0_1_3	m	PixDLS	2	844829	39762914	7129760	20648595	8286440	2078212	7187177	1864779	19977941	1809201	3177683	1804718	4702961	29298384	219901531	7386803	12584830	1321931	54912268	3926924	5086968	971153	8995339	2725442	6498746	8759929	9047631	25365014	327562	39893664	828408	0	1358215	69165567	2295930	1659125	0	0	2025777	3033998	9724470	6371905	8043089	155059	5007400
S061	S061_59_m_PixDLS_0_0_1_5	m	PixDLS	2	953532	38606813	7449440	27584978	9145739	3400659	6649694	1924818	22349525	1833629	3631779	1007341	2928500	14795798	195501167	9446636	11694910	1499515	55866823	3215009	4072855	823924	8497863	2387537	6259118	10009285	6943686	18619117	289006	38081238	917853	399717	1629394	78638192	1767775	1513968	2777448	6236475	2148914	3231372	6713674	5906928	8209317	532141	7577070
S051	S051_93_m_PixDLS_0_0_1_4	m	PixDLS	3	945382	38289707	8086483	30970337	8708850	2096173	7284213	1870994	16395931	2216260	2682323	1101263	1938414	0	190183770	5940606	9087328	1455030	57139357	4199682	1658630	998953	8713115	1990024	6966120	10069581	6610713	20746727	0	4068456	939357	470744	1207573	77680131	1704808	1366807	2747033	5336949	1641170	4034699	4616997	5413766	8205495	704452	6366850
S038	S038_94_m_PixDLS_0_0_1_3	m	PixDLS	3	0	42364259	7828475	24251933	8415287	795500	7159178	1753718	15833040	2170489	1622274	1369659	3537383	36991929	141922924	15667513	10289944	1272654	57693732	3437011	5388230	519730	9017637	2676520	6406778	8700303	13033693	24714611	0	30948906	886588	495605	1072318	66269773	4252623	1390131	0	781320	1711515	3668782	7460755	5771352	8191883	460002	5551134
S005	S005_95_m_PixDLS_0_0_1_1	m	PixDLS	3	891427	38892464	6814904	24922566	7903489	1961506	7805712	1894148	21485336	1825086	3155969	1970148	3208514	28426739	256182663	5472526	10374859	1487433	58090899	3250310	4638568	0	9207676	1991346	7187358	8153602	6104835	23905535	431300	13082467	440072	378472	1427680	78824942	2196862	1684812	3525403	9443632	1680797	4746036	4405505	5124859	8014864	721001	4660577
S010	S010_96_m_PixDLS_0_0_1_1	m	PixDLS	3	914229	42319181	9217563	27096893	9122659	2919958	7390375	1802842	18111153	1852099	3300619	1523406	2876823	28770236	243740083	7979709	11313146	1549941	57826552	4382564	2440019	1453834	9292691	2120557	6683632	10796722	8451126	21076279	0	12763073	964522	388296	1283807	78313519	2128246	1739094	1365654	1964359	1712093	3702220	6712784	5045030	8079111	827625	4952656
S039	S039_98_m_PixDLS_0_0_1_3	m	PixDLS	3	1072121	44037975	7183051	26162943	8590991	0	7467941	1812161	17629149	2250781	1180528	1389176	2158431	80313711	119568473	10844803	8790358	1397759	59259198	3477972	3039131	423457	8935085	2497317	6849516	9390292	9690342	22289395	0	8221697	984472	537723	1211984	71163282	0	1597960	2876730	5493217	1198379	3600403	3911435	5525728	8147833	524544	5865637
S060	S060_99_m_PixDLS_0_0_1_5	m	PixDLS	3	990887	39729145	6471837	23033007	9026108	2912029	6859791	1678826	20091596	2090551	2656245	1207515	3327310	41829989	175236619	6092236	10507488	0	55609068	3410550	4768466	1210471	8739889	2059019	6453645	9032721	7039894	20070075	329125	8698699	1346063	610178	1429602	73880893	1915002	1524653	2442823	5976835	1266909	2982449	5945673	5604782	7724279	726088	6095557
[truncated: 431 more columns]
