# Supplementary material for: Sexual Dimorphism of Metabolite Profiles in Pigs Depends on the Genetic Background
Source: Metabolites. 2021 Apr 22;11(5):261. doi: 10.3390/metabo11050261 (PMC8146355; doi:10.3390/metabo11050261)
Supplement: Supplementary file 1 [file metabolites-11-00261-s001.zip › Supplemental Table S1 - Carcass and meat quality factors.xlsx]

## Sheet: Tabelle1
Meat quality parameters; highlighted are the three animals with impaired water holding as observed by combination of pH1, pH24, lightness, and drip loss
Randomized sample numbers	Genotype	Gender	Day	Fat area	Meat area	Carcass weight	% Drip loss	L (Lightness)	a (red)	b (yellow)	pH1 M. longissiumus dorsi	pHu (24h) M. longissiumus dorsi				pHu M. semimembranosus
												dorsal	ventral	central	Mean	value 1	value 2
27	Pix(DExDLS)	male	1	13.23	57.87	92.9	1.77005	52.9567	7.92667	5.35667	6.31	5.32	5.35	5.3	5.32333	5.47	5.41
54	Pix(DExDLS)	male	2	15.02	66.71	97.6	7.15	51.13	8.24333	4.58667	6.03	5.28	5.31	5.29	5.29333	5.46	5.45
55	Pix(DExDLS)	male	2	17.4	53.53	92.7	4.8	54.0467	6.13667	4.40333	6.17	5.29	5.33	5.29	5.30333	5.45	5.46
56	Pix(DExDLS)	male	2	10.08	50.56	91	5.55	53.5167	5.82667	3.11667	6.05	5.31	5.29	5.29	5.29667	5.48	5.39
60	Pix(DExDLS)	male	2	11.48	58.63	98.2	5.6	54.5767	4.24	3.3	6.17	5.37	5.39	5.37	5.37667	5.47	5.47
101	Pix(DExDLS)	male	3	13.94	58.33	91.2	3.89957	53.34	6.32667	4.55333	6.49	5.29	5.35	5.29	5.31	5.48	5.48
103	Pix(DExDLS)	male	3	11.1	55.79	92	3.26776	48.53	4.72667	2.60667	6.53	5.42	5.41	5.41	5.41333	5.86	5.89
2	Pix(DExDLS)	female	1	21.88	60.53	100.5	1.20061	54.1	5.6	4.25333	6.57	5.48	5.48	5.47	5.47667	5.53	5.59
6	Pix(DExDLS)	female	1	12.71	57.19	94.8	2.04608	52.2333	8.17	4.35667	6.23	5.31	5.31	5.33	5.31667	5.38	5.39
31	Pix(DExDLS)	female	1	10.17	59.33	95.5	2.42764	52.54	7.36	4.83333	6.69	5.43	5.41	5.42	5.42	5.51	5.56
7	Pix(DExDLS)	female	1	12.13	59.7	91.8	4.45059	52.2267	8.59667	5.21	6.19	5.41	5.37	5.38	5.38667	5.52	5.54
8	Pix(DExDLS)	female	1	19.63	56.67	94.2	1.81474	52.5833	9.34667	6.21	6.62	5.38	5.33	5.36	5.35667	5.45	5.46
34	Pix(DExDLS)	female	2	15.78	57.83	93.4	4.2	53.3	5.58333	4.36333	6.33	5.29	5.33	5.29	5.30333	5.38	5.39
35	Pix(DExDLS)	female	2	13.42	70.75	99.5	4.1	55.1367	5.72667	4.58	6.38	5.28	5.29	5.29	5.28667	5.43	5.45
37	Pix(DExDLS)	female	2	15.74	63.23	95.2	11.55	58.23	8.45333	5.37	5.81	5.29	5.29	5.28	5.28667	5.37	5.35
49	Pix(DExDLS)	female	2	22.22	55.3	95.7	3.95	52.51	5.51333	3.82333	6.19	5.38	5.31	5.32	5.33667	5.45	5.46
66	Pix(DExDLS)	female	3	13.75	63.2	91.8	5.55944	53.7833	6.79333	4.93667	6.54	5.33	5.34	5.33	5.33333	5.66	5.64
68	Pix(DExDLS)	female	3	18.42	61.62	93.1	10.0606	53.27	8.41333	5.41333	6.03	5.33	5.35	5.31	5.33	5.49	5.5
72	Pix(DExDLS)	female	3	15.09	68.06	102.8	6.9067	52.8933	6.25333	4.21	6.33	5.42	5.39	5.39	5.4	5.53	5.49
24	PixDLS	male	1	14.21	59.17	97.9	8.03948	53.48	7.13333	4.29667	6.33	5.35	5.35	5.35	5.35	5.47	5.54
28	PixDLS	male	1	14.85	56.24	89.6	2.98423	59.0533	4.95	3.75	6.4	5.33	5.47	5.37	5.39	5.56	5.52
30	PixDLS	male	1	16.3	59.98	93.5	3.54757	52.42	5.8	3.41333	6.17	5.42	5.37	5.36	5.38333	5.57	5.54
32	PixDLS	male	1	14.55	56.29	95.3	2.24191	51.9633	7.26667	4.73333	6.46	5.29	5.29	5.29	5.29	5.58	5.48
58	PixDLS	male	2	12.4	55.64	94.3	2	48.3933	6.07333	3.42667	6.61	5.48	5.31	5.34	5.37667	5.69	5.72
59	PixDLS	male	2	16.98	54.19	95.8	1.4	46.8533	6.28	3.15333	6.32	5.4	5.33	5.33	5.35333	5.71	5.77
93	PixDLS	male	3	12.38	51.62	91.9	3.3804	51.7033	6.96333	4.43	6.28	5.29	5.35	5.28	5.30667	5.52	5.55
94	PixDLS	male	3	12.84	54.08	96.6	7.49547	51.7467	7.22	4.41667	6.01	5.34	5.31	5.33	5.32667	5.36	5.36
95	PixDLS	male	3	11.18	60.46	94.8	3.45184	50.2233	8.11667	4.84	6.6	5.39	5.39	5.4	5.39333	5.63	5.68
96	PixDLS	male	3	13.81	61.24	92.8	2.03348	52.13	6.70667	3.96333	6.59	5.34	5.56	5.39	5.43	5.79	5.86
98	PixDLS	male	3	11.43	61.06	93.2	4.7037	52.2067	7.86667	4.59333	6.5	5.37	5.31	5.34	5.34	5.48	5.45
99	PixDLS	male	3	9.08	55.65	91	5.00785	52.61	7.51667	4.29333	6.39	5.45	5.4	5.42	5.42333	5.8	5.86
1	PixDLS	female	1	17.78	58.41	91.1	4.26159	53.7933	8.3	5.69	6.18	5.38	5.42	5.38	5.39333	5.46	5.48
3	PixDLS	female	1	17.78	58.72	94.4	5.66434	52.8033	7.08	4.53667	5.91	5.41	5.38	5.38	5.39	5.45	5.44
5	PixDLS	female	1	21.92	62.69	93.6	3.77854	53.2133	6.58333	4.73	6.17	5.36	5.38	5.39	5.37667	5.46	5.43
33	PixDLS	female	2	14.77	56.14	97.3	4.75	50.3833	8.03667	5.31	6.11	5.33	5.31	5.3	5.31333	5.48	5.44
36	PixDLS	female	2	14.72	61.93	97.1	1.35	49.21	6.62667	4.50667	6.61	5.29	5.33	5.29	5.30333	5.37	5.35
65	PixDLS	female	3	16.4	68.65	97.3	2.68232	59.4133	6.85	5.85667	6.55	5.41	5.39	5.39	5.39667	5.46	5.44
69	PixDLS	female	3	15.4	60.04	96.6	7.30337	52.29	8.25333	5.63667	6.25	5.32	5.31	5.29	5.30667	5.47	5.41
70	PixDLS	female	3	15.88	61.98	93.6	6.26645	51.94	7.18667	4.91	6.28	5.36	5.3	5.34	5.33333	5.45	5.41
71	PixDLS	female	3	16.04	61.08	92.3	10.0399	63.8533	6.24	6.41333	6.05	5.3	5.29	5.29	5.29333	5.43	5.44
73	PixDLS	female	3	19.29	58.32	95.8	4.45288	54.0467	6.94667	5.04333	6.18	5.36	5.3	5.31	5.32333	5.4	5.39
