# Supplementary material for: Sexual Dimorphism of Metabolite Profiles in Pigs Depends on the Genetic Background
Source: Metabolites. 2021 Apr 22;11(5):261. doi: 10.3390/metabo11050261 (PMC8146355; doi:10.3390/metabo11050261)
Supplement: Supplementary file 1 [file metabolites-11-00261-s001.zip › Supplemental Table S2 - Significants-VIPs.xlsx]

## Sheet: Significants Tukey_SteelDwass
				OPLS-DA	Test for normality		Parametric test	Non parametric test					NIST library search
Metabolite class	Tissue	Blood ID	Annotation	VIP score	Anderson-Darling	Genotype	Tukey HSD	Steel-Dwass	log2 FC (boars/gilts)	Characteristic ions	Retention I (min)	Retention II (sec)	Match Factor	Reverse Match
Amino acids and derivatives	Blood	A0274	Beta-alanine	2.66655	<.0001	PixDLS	0.0135	0.0199	0.948229	174, 248, 290	26.1	1.14	831	861
		A0363	Oxoproline	2.14204	0.785	PixDLS	0.0378		0.295151	156, 230, 258	30.9	2.58	883	914
		A0381	Hydroxyproline	1.32486	0.025	PixDLS	0.0288	0.0389	0.484877	230, 140	31.62	1.11	794	901
		A0386	Unknown amine	1.87376	<.0001	PixDLS		0.0389	1.25279	314, 171, 100	31.98	1.47
		A0462	Glutamic acid	1.72612	0.316	PixDLS	0.0361	0.0389	0.350426	246, 128, 156	36.48	1.29	874	895
		A0528	Glutamine	1.63493	<.0001	PixDLS	0.0341	0.0251	0.661344	156, 245	43.32	1.68	870	877
		A0581	Putative histamine	1.69071	0.528	PixDLS	0.0443		0.494493	174, 312, 226	47.22	2.04	756	820
	Muscle	A0273	Hydroxyproline	2.01281	0.132	PIxDLS	0.0047	0.0074	0.422493	230, 140	24.525	1.2	825	902
		A0449	Glutamine	2.39137	0.142	PIxDLS	0.0135	0.0147	0.461771	156, 245, 155	36.675	1.92	879	887
	Liver	A0173	Putative allo-isoleucine		0.325	PIx(DExDLS)	0.0213		-0.647494	86,	14.82	1.23	668	798
		A0328	Aspartic acid	3.32175	0.038	PIx(DExDLS)	0.0014	0.0155	0.644192	232, 100, 218	23.88	0.93	875	910
		A0328	Aspartic acid	3.32175	0.038	PIxDLS	0.0007	0.0085	0.646609	232, 100, 218	23.88	0.93	875	910
		A0333	Uknown amine	2.1025	0.814	PIxDLS	0.0416		0.258857	84, 239, 174, 254	24.24	1.47
		A0502	Phosphorylethanolamine	1.43293	0.673	PIxDLS	0.0073	0.0067	0.698483	172, 188, 299, 315	33.54	1.08	867	875
		A0680	Acetyl glucosamine 1	1.94297	0.001	PIxDLS	0.0189	0.0468	-1.20394	319, 205, 202, 129	43.98	1.23	862	862
		A0686	Acetyl glucosamine 2	1.96005	<.0001	PIxDLS	0.0152	0.0126	-1.8871	202, 205, 319	44.52	1.2	818	826
Lipids	Blood	A0483	Putative fatty acid	1.79711	0.473	PixDLS	0.0386		0.6579	117, 257, 129	37.86	1.41
		A0624	Fatty acid (putative Pentadecanoic acid)	2.18734	0.001	PixDLS	0.015	0.0033	0.439192	117, 299, 129	50.64	1.41	729	797
	Liver	A0808	Eicosatrienoic acid	2.08445	0.001	PIx(DExDLS)		0.0487	1.937	79, 363	55.2	1.74	732	779
		A0816	Fatty acid (putative Butyl-9,12-octadecadienoate)	2.2954	0.004	PIx(DExDLS)		0.0478	0.2746	67, 81, 95	56.7	2.76	794	813
		A0847	Eicosapentaenoic acid	2.2939	0.066	PIxDLS	0.0013	0.0107	-0.51467	79, 119, 387	59.94	2.07	853	867
Organic acids	Blood	A0430	2-Oxoglutaric acid	1.75833	<.0001	PixDLS	0.0097	0.0199	1.05837	198, 288, 156	34.26	2.22	842	873
		A0453	Putative pimelic acid		0.06	PixDLS	0.0248	0.0199	0.201009	155, 289, 125	35.58	1.71	799	913
		A0565	Citric acid	2.46605	<.0001	PixDLS	0.0009	0.0251	1.02532	273, 347, 375	45.48	1.23	835	860
	Muscle	A0481	Citric acid	2.05545	0.257	PIxDLS	0.0205	0.0277	1.0953	273, 347, 375	39.075	1.41	783	819
	Liver	A0205	Fumaric acid	1.52228	0.419	PIxDLS	0.0296	0.0107	0.984047	245, 147	17.1	0.9	852	914
Carbohydrates	Blood	A0497	Pentose (unknown isomer)	1.54153	<.0001	PixDLS	0.0162	0.0478	1.22994	103, 205, 217, 307	39.42	0.87	751	801
		A0558	Glyceraldehyde 3-phosphate	1.77768	0.636	PixDLS	0.0059	0.0251	0.756588	299, 357, 315, 227	45	1.5	836	928
		A0618_H2	Hexose alcohol (unknown isomer)	1.51685	0.47	PixDLS	0.0018	0.0313	0.635607	319, 217, 205	50.34	0.69	858	882
		A0656	Myo Inositol	1.81065	0.719	PixDLS	0.0385		0.279857	217, 305, 318, 191	56.16	0.78	880	887
	Muscle	A0489	1,5-Anhydroglucitol	2.31495	0.516	PIxDLS	0.0412	0.0339	-0.820725	217, 191, 259	40.35	1.26	851	861
	Liver	A0624	Inositol (unknown isomer)	1.51716	0.18	PIx(DExDLS)	0.0315		-0.786602	318, 217, 305	39.78	0.57	698	791
		A0659	Inositol (unknown isomer)	1.95406	0.106	PIxDLS	0.0316		0.32373	318, 217, 305, 191	42.36	0.63	846	854
		A0778	Glyceryl-glycoside	2.24976	0.129	PIxDLS	0.0002	0.0079	1.91169	204, 217, 337	52.26	0.78	680	879
Nucleotide metabolism	Blood	A0550	Hypoxanthine	2.29192	<.0001	PixDLS	0.0027	0.0033	1.08544	265, 280	44.46	3.15	879	895
		A0731	Inosine	1.50638	<.0001	PixDLS		0.031	n.a.	217, 230, 245, 281	71.1	1.5	799	821
Unknowns	Blood	A0237	Unknown	1.44216	0.005	PIx(DExDLS)		0.0478	0.166499	99, 155	23.16	0.09
		A0521	Unknown	2.15177	0.141	PIx(DExDLS)	0.0425		-0.71275	116, 98, 376	42.42	1.05
		A0135	Unknown	2.31982	0.035	PixDLS	0.0326	0.048	0.948855	179, 105, 135	16.02	2.13
		A0336	Unknown	1.35796	0.171	PixDLS	0.0432	0.0124	0.357874	79, 98, 172	29.46	0.66
		A0432	Unknown	1.25233	<.0001	PixDLS	0.0449	0.0217	1.14167	129, 247, 203	34.32	1.32
		A0467	Unknown	1.19814	<.0001	PixDLS		0.038	2.20156	183, 218	36.66	2.4
		A0590	Unknown	1.92151	<.0001	PixDLS		0.048	1.45857	331, 188, 100	48	1.65
		A0603	Unknown	1.6805	<.0001	PixDLS		0.048	1.76162	188, 100, 428, 403, 518	48.9	1.08
	Muscle	A0431	Unknown	1.37717	0.423	Pix(DExDLS)	0.0138		0.336383	72	35.025	3.78
		A0013	Unknown	1.28436	0.107	PIxDLS	0.0496		-0.159104	98, 172	7.2	0.87
		A0428	Unknown	2.46274	0.31	PIxDLS	0.0107	0.0498	0.551174	227, 203, 156	34.95	1.08
		A0555	Unknown	1.8396	0.5	PIxDLS	0.0451		1.18391	174, 363	44.625	1.14
		A0714	Unknown	2.56177	0.04	PIxDLS	0.0044	0.0116	1.57449	174	61.725	1.35
	Liver	A0076	Unknown	2.24581	0.643	PIx(DExDLS)	0.0046	0.0478	-0.654648	74, 117	9.78	2.13
		A0266	Unknown		0.456	PIx(DExDLS)	0.0383		-0.658042	217, 147	20.76	1.41
		A0533	Unknown	2.06327	0.654	PIx(DExDLS)	0.0287	0.0277	-0.615205	160, 364?	35.46	0.81
		A0569	Unknown	1.4654	0.814	PIx(DExDLS)	0.0275		-0.647441	179, 326	37.2	1.89
		A0608	Unknown	1.50611	0.004	PIx(DExDLS)	0.0451	0.0478	-0.900451	319, 205	38.88	0.54
		A0615	Unknown	2.11088	0.607	PIx(DExDLS)	0.0129		-1.11724	319	39.36	0.54
		A0862	Unknown	1.19302	0.058	PIx(DExDLS)	0.0186		-0.899604	175, 129	61.86	1.59
		A0356	Unknown		0.144	PIxDLS	0.0443		0.549999	113, 229	25.44	2.76
		A0364	Unknown	1.61973	0.049	PIxDLS	0.0193	0.0168	1.12098	299, 115, 328, 315	25.98	1.2
		A0379	Unknown	2.50225	0.776	PIxDLS	0.0283	0.0209	-0.477769	211, 283	26.64	2.37
		A0447	Unknown	1.02693	<.0001	PIxDLS		0.0117	2.31052	166, 210, 225, 136	30.24	3.27
		A0528	Unknown	1.21156	0.24	PIxDLS	0.0123	0.0386	1.19876	218, 329	35.28	1.23
		A0536	Unknown		0.879	PIxDLS	0.0359		0.490936	217, 318, 204	35.64	1.17
		A0610	Unknown	2.35537	0.005	PIxDLS		0.0423	-1.71464	217	38.94	1.08
		A0795	Unknown	1.89984	0.413	PIxDLS	0.0155	0.0316	0.856212	217, 246	54.12	1.17

## Sheet: Significants T-test_Wilcoxon
				OPLS-DA	Test for normality		Parametric test	Non parametric test					NIST library search
Metabolite class	Tissue	Blood ID	Annotation	VIP score	Anderson-Darling	Genotype	Student's T-Test	Wilcoxon's Test	log2 FC (boars/gilts)	Characteristic ions	Retention I (min)	Retention II (sec)	Match Factor	Reverse Match
Amino acids and drivatives	Blood	A0114	Valine	1.64793	0.549	PIx(DExDLS)	0.0461		-0.226227	144, 218	14.4	0.87	862	868
		A0274	Beta-alanine	2.66655	<.0001	PIx(DExDLS)	0.0289	0.0281	0.664466	174, 248, 290	26.1	1.14	831	861
		A0612	Putative lysine	1.47438	0.581	PIx(DExDLS)	0.0348	0.0454	-0.212182	156, 174, 317	49.62	0.99	748	826
		A0385	unknown amine	1.7599	0.047	PixDLS	0.0139	0.0228	0.391044	84, 174	31.86	2.04
		A0499	unknown amine	1.62126	0.063	PixDLS	0.0138	0.0339	0.537535	173, 156, 229	39.9	2.64
	Muscle	A0102	Ethanolamine		0.493	Pix(DExDLS)	0.0198	0.0262	-0.136273	174, 76	11.025	0.75	829	848
		A0259	Oxoproline	1.41805	0.781	Pix(DExDLS)	0.0214		0.361667	156	23.925	2.61	876	905
		A0568	unknown amine	1.52049	0.986	Pix(DExDLS)	0.0475		0.441926	174	45.75	1.38
		A0746	unknown amine		<.0001	Pix(DExDLS)		0.024	0.0861456	174	65.85	0.96
		A0062	Urea	1.96073	0.785	PIxDLS	0.0127	0.0448	-0.416104	261, 276, 245	9.225	0.63	848	860
		A0093	Valine	1.48322	0.104	PIxDLS	0.0415		-0.232109	144, 218	10.425	0.78	877	884
		A0216	Beta-Alanine	1.54399	0.074	PIxDLS	0.0379		0.509115	174, 248	19.575	1.11	873	883
	Liver	A0121	Valine		<.0001	PIx(DExDLS)		0.0111	-0.553384	144, 218	11.88	0.6	858	865
		A0133	Ethanolamine		0.969	PIx(DExDLS)	0.0225	0.0454	0.147748	174, 147, 86, 100	12.42	0.54	810	834
		A0183	Glycine		0.353	PIx(DExDLS)	0.0351	0.0454	-0.348216	102, 147	15.24	0.24	883	920
		A0483	Ornithine		0.001	PIx(DExDLS)		0.0454	-0.849316	174, 186, 348	32.34	1.05	873	894
		A0229	Threonine	1.83409	0.624	PixDLS	0.0136		-0.421965	218, 291, 117, 219	18.54	0.66	890	902
Lipids	Blood	A0665	Heptadecanoic acid	1.9172	0.139	PixDLS	0.042	0.0491	0.295148	117, 327, 328, 129	58.14	1.5	817	925
		A0709	Putative oleamide	1.37008	0.293	PixDLS	0.0143	0.0122	0.850938	131, 144, 116, 338	67.02	1.89	698	827
		A0729	Fatty acid (putative eicosapentaenoic acid)	1.81434	0.036	PixDLS		0.0491	-0.334876	79, 91	70.98	1.65	742	799
	Muscle	A0585	Putative lipid	2.15027	0.046	Pix(DExDLS)	0.0007	0.0102	1.29615	82, 96	47.85	2.16
		A0588	Hexadecanoic acid	2.15492	0.149	Pix(DExDLS)	0.0464		-0.556371	117, 129, 311	48	1.83	843	906
		A0673	Fatty acid	1.49568	0.282	Pix(DExDLS)	0.0453		-0.260443	98, 85	58.65	2.49
		A0756	Putative 1-Monopalmitine	1.86779	0.017	Pix(DExDLS)	0.0015	0.0446	-0.858284	371, 203, 239	66.75	1.29	742	889
		A0791	Putative glycerol-monostearate	2.06148	0.022	Pix(DExDLS)	0.0349	0.0448	-0.335947	399, 203	71.475	1.14	768	815
		A0608	Myo-Inositol	1.26674	0.538	PIxDLS	0.0426	0.0317	-0.155235	217, 305	50.85	0.87	880	889
		A0660	Stearic acid	1.86671	1	PIxDLS	0.012	0.0151	0.133609	117, 341	56.4	1.47	887	900
	Liver	A0820	Glycidyl oleate	1.31445	0.644	PIx(DExDLS)	0.0147		0.339208	129, 185, 69	56.94	2.55	856	876
		A0887	2-Monostearoylglycerol	2.19466	0.281	PIx(DExDLS)	0.0436		-0.300386	129, 218, 341	65.34	1.32	850	877
		A0891	Glycerol monostearate	2.35274	0.756	PIx(DExDLS)	0.022	0.0454	-0.225812	399, 203, 267, 129	66.3	1.35	852	867
		A0903	Lipid (putative fatty acid ethyl ester)	1.81671	0.809	PIx(DExDLS)	0.0361	0.0168	-0.275032	129, 203	69.18	1.8	699	749
		A0714	Fatty amide (putative dodecanamide)		0.38	PixDLS	0.0344		-0.251461	85, 98	46.02	2.16	771	810
		A0782	Decanamide	1.78461	0.284	PixDLS	0.0117	0.036	-0.362308	85, 98	52.86	2.22	815	863
		A0783	Fatty acid	2.05818	0.834	PixDLS	0.0183	0.0302	-0.340308	117, 355, 370	52.92	1.35	694	779
		A0788	Eicosapentanoic acid	1.61153	0.006	PixDLS	0.0254	0.036	-0.612795	79, 91, 117, 105	53.7	2.01	885	888
		A0816	Fatty acid (putative Butyl-9,12-octadecadienoate)	2.2954	0.004	PixDLS	0.0167	0.036	0.307199	67, 81, 95	56.7	2.76	794	813
		A0845	Fatty acid	1.24175	0.011	PixDLS	0.0314	0.0173	-0.454592	79, 150, 389	59.7	1.92	856	860
		A0887	2-Monostearoylglycerol	2.19466	0.281	PixDLS	0.0147	0.0252	-0.304835	129, 218, 341	65.34	1.32	850	877
		A0891	Glycerol monostearate	2.35274	0.756	PIxDLS		0.0468	-0.207344	399, 203, 267, 129	66.3	1.35	852	867
Organic acids	Blood	A0189	Succinic acid	1.25205	0.05	PixDLS	0.0137	0.0186	0.273535	247, 147, 129	19.68	1.68	877	904
		A0221	Putative fumaric acid	1.41849	<.0001	PixDLS	0.0331	0.0151	0.826107	245, 133, 147	21.78	1.41	720	877
		A0340	Malic acid	1.39311	<.0001	PixDLS	0.0148	0.0151	0.580631	233, 189, 245	29.76	1.29	854	893
		A0355	Adipic acid	1.56509	0.875	PixDLS	0.0114	0.0122	0.128138	111, 141, 185	30.54	1.74	822	924
		A0405	Putative threonic acid	1.96133	0.097	PixDLS	0.03	0.0049	0.405705	292, 220, 205	32.76	0.93	754	836
		A0449	Putative phophoenolpyruvic acid	1.00184	0.899	PixDLS	0.0238	0.0409	0.683405	318, 217, 299, 211	35.28	1.92	859	886
	Muscle	A0051	3-Hydroxybutyric acid	1.72937	0.028	PIxDLS	0.0158	0.0151	-0.46753	117, 191, 233	8.625	0.72	831	877
		A0343	Putative pimelic acid		<.0001	PIxDLS		0.0448	0.285126		28.5	1.86	793	910
	Liver	A0301	Malic acid	1.1908	0.383	PixDLS	0.0277	0.0116	1.0205	233	22.68	0.9	886	912
Carbohydrates	Blood	A0714	Phenyl-Glucuronide (p-Tolyl-β-D-glucuronide)	1.99433	0.066	PIx(DExDLS)	0.0184		-1.06453	180, 169, 375	67.74	1.44	811	847
		A0370	Polyol (putative threitol)	2.13206	0.022	PixDLS	0.0017	0.0228	0.614316	217, 205	31.02	0.75	813	847
		A0505	Polyol (putative arabitol)	1.44576	0.006	PixDLS	0.0079	0.0122	0.388672	217, 103, 205	40.68	0.72	813	857
		A0576	1,5-Anhydroglucitol	1.99759	0.064	PixDLS	0.0318	0.0339	-0.619663	217, 191, 129, 259	46.74	1.08	876	877
		A0587	Hexose (putative fructose)	1.619	0.001	PixDLS	0.0365	0.0409	0.57804	103, 217, 307	47.82	0.81	854	867
		A0592	Hexose (putative fructose isomer 2)	1.51274	<.0001	PixDLS	0.038	0.0279	0.642045	217, 103, 307	48.24	0.84	845	858
	Muscle	A0447	Phospho-propylester (=G3P, Glycerol-3-Phosphate)	1.61495	0.945	PIxDLS	0.0142	0.0221	-0.187185	299, 357	36.45	1.47	895	940
		A0510	Hexose (putative fructose)	1.35042	0.021	PIxDLS		0.0448	-0.36009	217, 103, 307	42.075	0.96	849	859
		A0512	Hexose (putative glucose)	1.93961	0.062	PIxDLS	0.0142	0.0183	-0.5646	319, 205	42.225	0.93	874	874
	Liver	A0495	Sugar acid (putative ribonic acid)		0.177	PIx(DExDLS)	0.0207		-0.484389	292, 217, 103	33.06	0.63	761	903
		A0699	Ribose-5-phosphate		0.019	PIx(DExDLS)		0.0359	-0.770737	315, 299, 217	45.24	1.05	822	855
		A0472	2-Phosphoglyceric acid	1.57523	0.742	PixDLS	0.038		-0.235889	243, 299, 315, 129	31.68	0.96	800	841
		A0493	Phosphoric acid propyl ester (3PG)		0.125	PixDLS	0.0449		-0.215184	299, 315, 357, 445	33	0.99	881	926
		A0429	Sugar (putative pentose)	1.31553	0.602	PixDLS	0.0132	0.0428	0.55549	103, 217, 307	29.22	0.69	664	751
Unknowns	Blood	A0427	Unknown	1.11237	0.003	PIx(DExDLS)	0.0192	0.0392	-1.07167	299, 315, 115	34.14	1.65
		A0001	Unknown	1.76701	<.0001	PIx(DExDLS)		0.0218	0.639434	128, 143, 170	8.16	0.57
		A0066	Unknown	1.4967	<.0001	PIx(DExDLS)	0.0382	0.0128	-2.0989	165, 180, 91	11.46	1.35
		A0097	Unknown	1.16872	0.052	PIx(DExDLS)	0.0382	0.0281	-0.2958	132, 89	13.08	0.84
		A0112	Unknown	1.01447	0.057	PIx(DExDLS)	0.0238	0.0454	0.144901	165, 207, 222, 153	14.22	1.5
		A0128	Unknown	2.12284	<.0001	PIx(DExDLS)	0.008	0.028	1.23952	187, 172, 112	15.78	1.8
		A0329	Unknown	1.38219	0.184	PIx(DExDLS)	0.0204	0.0281	0.237325	329, 309, 184	29.34	0.93
		A0718	Unknown	1.80019	<.0001	PIx(DExDLS)	0.0476	0.0293	n.a. (gilts)	174	68.34	1.62
		A0013	Unknown	1.01986	<.0001	PixDLS	0.0084	0.0277	0.932884	159, 186	8.28	0.66
		A0019	Unknown		0.002	PixDLS	0.0082	0.0151	-0.107807	228, 184, 134, 110	9	0.63
		A0214	Unknown	1.04701	0.027	PixDLS	0.0255	0.0151	-0.344317	114, 260	21.18	1.32
		A0496	Unknown	1.12895	0.065	PixDLS	0.0326		0.668919	152, 314	39.36	2.01
		A0559	Unknown	2.07499	<.0001	PixDLS	0.0103	0.0295	n.a. (boars)	291, 219	45	2.52
		A0681	Unknown	1.08884	0.404	PixDLS	0.0435	0.0186	0.479264	131, 116, 312	61.44	1.95
		A0701	Unknown	1.78732	0.488	PixDLS	0.0123	0.0339	0.526163	217, 357	64.98	1.47
	Muscle	A0096	Unknown	1.87095	0.032	Pix(DExDLS)	0.0101	0.0251	1.49936	117, 89	10.575	2.25
		A0126	Unknown	1.29275	0.159	Pix(DExDLS)	0.0309		0.227351	259, 189, 360	12.375	0.63
		A0140	Unknown	1.24861	0.086	Pix(DExDLS)	0.0133		-0.208212	273, 231	13.125	0.78
		A0237	Unknown		<.0001	Pix(DExDLS)		0.0262	-0.446651	89, 258	22.35	0.96
		A0282	Unknown	2.82321	0.007	Pix(DExDLS)	0.0041	0.0108	0.612375	314, 171, 100	24.9	1.59
		A0332	Unknown	1.8109	0.056	Pix(DExDLS)	0.039		1.10314	227, 344	27.525	1.47
		A0486	Unknown	2.4651	0.004	Pix(DExDLS)	0.0171	0.0417	-1.72593	173, 157, 316	39.975	1.83
		A0664	Unknown	1.97823	0.003	Pix(DExDLS)	0.0197	0.0344	-0.735535	71	57.6	1.95
		A0081	Unknown		<.0001	PIxDLS	0.0078	0.0248	-1.34327	203, 114	9.9	1.2
		A0200	Unknown	1.20118	0.065	PIxDLS	0.0326	0.0102	-0.575432	113, 198, 170	17.55	2.85
		A0282	Unknown	2.82321	0.007	PIxDLS	0.0042	0.0124	0.519393	314, 171, 100	24.9	1.59
		A0480	Unknown	2.41696	<.0001	PIxDLS	0.0075	0.0209	n.a. (gilts)	174	39	1.17
		A0486	Unknown	2.4651	0.004	PIxDLS	0.0185	0.0109	-1.49514	173, 157, 316	39.975	1.83
		A0527	Unknown		<.0001	PIxDLS		0.0263	-0.937979	102, 273	42.9	0.93
		A0597	Unknown	1.96458	0.036	PIxDLS	0.0057	0.0317	0.464791	176, 361	48.675	2.31
		A0664	Unknown	1.97823	0.003	PIxDLS		0.0263	-0.491362	71	57.6	1.95
	Liver	A0096	Unknown	1.29931	0.198	PIx(DExDLS)	0.0466		-0.544504	117, 131, 218	10.74	0.63
		A0852	Unknown		0.423	PIx(DExDLS)	0.027	0.0281	-0.628135	230, 217, 245, 259	60.24	2.88
		A0181	Unknown		<.0001	PIx(DExDLS)	0.0252	0.0217	-0.775115	140, 167, 194, 209	15.12	2.04
		A0281	Unknown	2.0285	0.079	PIx(DExDLS)	0.0288	0.0359	-0.820026	169, 139, 195	21.54	3.06
		A0312	Unknown	1.12393	0.162	PIx(DExDLS)	0.0484	0.0454	0.401831	237, 283, 252, 268	23.4	1.41
		A0466	Unknown		0.832	PIx(DExDLS)	0.0458		-0.35403	416, 313	31.5	0.84
		A0536	Unknown		0.879	PIx(DExDLS)	0.0143	0.0359	-0.536058	217, 318, 204	35.64	1.17
		A0585	Unknown	1.52595	<.0001	PIx(DExDLS)	0.0109	0.0271	-2.06059	179, 308, 386	37.62	1.29
		A0605	Unknown	2.31793	0.79	PIx(DExDLS)	0.0162	0.0281	-0.628497	71	38.64	1.44
		A0763	Unknown	1.316	<.0001	PIx(DExDLS)	0.0416		-0.666963	289	50.94	1.8
		A0766	Unknown	1.04422	0.021	PIx(DExDLS)		0.0449	0.746306	116, 129	51.6	2.64
		A0138	Unknown		0.107	PixDLS	0.0328		0.825029	110, 336	12.84	0.87
		A0220	Unknown	1.48605	0.734	PixDLS	0.0299		0.227597	213, 182, 89	18.06	1.44
		A0268	Unknown		<.0001	PixDLS	0.0368	0.036	0.610585	252, 211	20.88	2.19
		A0309	Unknown	1.86628	0.009	PixDLS	0.0076	0.0201	1.43292	247, 118	23.34	0.72
		A0315	Unknown	1.17822	0.045	PixDLS	0.0172	0.0207	0.985448	188, 84	23.46	1.23
		A0399	Unknown		0.017	PixDLS	0.0345	0.0252	0.722921	156, 188, 258	27.42	1.17
		A0413	Unknown	1.47347	0.245	PixDLS	0.0218	0.0171	1.23711	116	28.08	1.65
		A0432	Unknown	1.41907	0.002	PixDLS	0.0338	0.0252	0.579971	275, 171	29.46	0.9
		A0452	Unknown	1.368	0.001	PixDLS	0.0463	0.0302	0.411902	275	30.66	0.96
		A0605	Unknown	2.31793	0.79	PixDLS	0.0485		0.404368	71	38.64	1.44
		A0622	Unknown	1.29001	0.18	PixDLS	0.0482		0.404368	229, 330, 420	39.48	1.41
		A0710	Unknown	2.04496	0.993	PixDLS	0.0355	0.0302	-0.464582	227, 243, 355	45.96	1.47
		A0822	Unknown	1.6565	0.469	PixDLS	0.0407		0.40531	259, 217, 213, 245	57.12	1.98
		A0837	Unknown	1.25865	0.007	PixDLS	0.0241	0.0252	-0.553552	217, 223, 230, 259	59.22	2.43
		A0857	Unknown	1.88336	0.029	PixDLS	0.0075	0.0428	0.73791	334, 217, 319	61.02	1.11
		A0910	Unknown		0.022	PixDLS	0.0439	0.0302	-0.515337	98, 120, 340, 396	76.14	1.47

## Sheet: VIPs
Analytes that were considered as meaningful by OPLS-DA analysis but did not show significant levels (p<0.5) by univariate statistical testing
				OPLS-DA	Pix(DExDLS)	PixDLS				NIST library search
metabolite class	Tissue	Blood ID	Annotation	VIP score	log2 FC (boars/gilts)	log2 FC (boars/gilts)	Characteristic ions	Retention I (min)	Retention II (sec)	Match Factor	Reverse Match
Amino acids and derivatives	Blood	A0055	Putative Sarcosine/Alanine	1.11997	0.11489	0.369092	116, 190	10.86	0.81	725	841
		A0093	Putative urea	1.82567	-0.738947	-0.519734	261, 245, 276	12.72	0.69	768	849
		A0120	Ethanolamine	1.30336	-0.12809	-0.198162	174, 86, 100	15.18	0.81	805	824
		A0157	Leucine	1.2676	-0.171255	-0.166233	158, 257	17.34	0.99	856	886
		A0245	Threonine	1.5622	-0.320912	-0.172873	219, 291, 117, 101	23.88	1.02	893	906
		A0379	Aspartic acid	1.24095	0.139101	0.282932	232, 100	31.38	1.29	880	922
		A0407	Cysteine	1.2078	0.137987	0.238592	220, 100, 218	33	1.41	905	944
		A0607	Histidine	1.09612	-0.304643	-0.0720368	154, 254	49.26	2.16	838	906
		A0675	Tryptophane	1.04381	-0.188211	-0.105929	202, 291	60.3	2.28	892	920
	Muscle	A0019	Hydroxylamine	1.90599	0.24297	0.107521	133, 146, 249	7.5	0.48	878	891
		A0235	Niacineamide	1.21968	0.256005	0.0866039	179, 136	21.825	4.02	860	886
		A0258	Putative ethanolmine	1.12431	0.0634458	0.11391	174, 86	23.85	1.2	769	846
		A0455	Putative phosphorylethanolamine	1.19728	-0.0835294	-0.122858	299, 172	37.05	1.59	800	862
		A0528	Histidine	1.27143	-0.0320707	-0.47028	154, 254	43.2	2.43	791	893
		A0535	Putative lysine	1.71206	-0.373375	-0.350676	156, 174, 317	43.65	1.14	704	790
		A0646	Tryptophan	1.63411	-0.298124	-0.982772	202, 291	55.05	2.22	794	859
	Liver	A0014	unknown amine	1.01255	0.13663	0.160791	144, 172, 220	6.54	0.3
		A0017	unknown amine	1.04726	-0.295051	-0.117387	86, 174	6.6	0.39
		A0172	Isoleucine	1.24287	-0.287604	-0.245476	158, 218	14.82	0.66	842	928
		A0174	Putative proline	1.18769	0.410891	0.0751974	142	14.88	0.87	632	747
		A0210	Serine	1.06405	0.172426	0.292666	204, 218	17.52	0.69	886	898
		A0255	Beta-Alanine	1.42323	-0.254374	-0.26754	248, 174, 290	20.1	0.75	868	880
		A0277	unknown amine	1.2686	0.145656	0.261932	174	21.3	0.78	709	780
		A0313	Oxoproline	1.04254	0.393504	0.73756	156	23.64	1.83	858	887
		A0330	Hydroxyproline	1.58294	0.155309	0.472463	230, 140	24.06	0.81	871	917
		A0433	Putative asparagine	1.10862	0.549936	0.505945	116, 231, 188	29.52	1.23	743	786
		A0476	Putative putrescine	1.19346	-0.096647	1.11734	174, 214, 200	31.86	0.6	732	823
		A0560	Tyrosine	1.05435	-0.232051	-0.199681	179	37.02	1.92	886	890
		A0602	Putative lysine	1.11516	0.197221	0.664986	156, 174, 317	38.52	0.81	714	829
Lipids	Blood	A0163	Glycerol	1.63696	0.280058	0.485647	205, 117, 103	17.64	0.78	867	877
		A0641	Palmitelaidic acid	1.17858	0.646843	0.264712	117, 129, 311	53.58	1.62	828	904
		A0649	Palmitic acid	1.13335	0.151342	0.118562	117, 313, 129	54.48	1.47	872	886
		A0676	Linoleic acid	1.84587	0.324658	0.268226	81, 262, 337, 129	60.36	1.8	903	904
		A0677	Octadecenoic acid	1.09854	0.196969	0.107829	117, 339	60.6	1.68	899	906
		A0678	Alpha-linolenic acid	1.41906	0.94484	0.638315	79, 95, 203, 335	60.6	1.89	751	777
		A0690	Glycidyl palmitate	1.15516	-0.181768	-0.0884209	98, 116, 129, 84	63.3	2.55	772	848
		A0722	Glycidyl oleate	1.09964	-0.341726	-0.096356	129, 69, 81	68.7	2.19	803	853
		A0724	Lipid (putative glycidol stearate)	1.24562	-0.459874	-0.0950707	98, 116, 129	69.42	1.92	695	720
		A0737	Decanedioic acid derivative	1.08739	-0.380229	0.0408956	185, 70, 112	75.54	1.47	827	859
	Muscle	A0135	Glycerol	1.36384	0.128675	0.131031	205	12.75	0.69	847	859
		A0622	Dodecanamide derivative	1.27739	-0.24173	-0.0403482	85	52.575	2.49	704	854
		A0654	Octadecenoic acid	1.10941	-0.0913985	-0.018326	117, 339	55.425	1.62	889	900
		A0691	Arachidonic acid	1.95993	0.218815	0.162893	79	60.15	1.92	878	885
		A0722	Fatty acid	1.04933	0.387189	0.213671	67, 81, 95	63.15	2.64	615	749
		A0727	1-O-Hexadecylalcohol	1.21652	-0.153242	-0.207478	205	63.975	1.17	835	929
		A0749	Lipid (putative palmiotylglycerol)	1.68816	n.a. (boars)	n.a. (boars)		65.925	1.29	656	748
		A0668	Lipid (putative glycidylpalmitate)	1.34716	0.0365811	0.240938	98, 116, 129	57.975	2.37	698	717
		A0721	Lipid (putative hexadecenglycerol)	1.02031	-0.0831622	-0.16386	103, 205	63.075	1.2	677	708
	Liver	A0666_H2	Palmitic acid	1.00603	0.00790876	-0.202759	313, 117	43.08	1.23	798	843
		A0685	Fatty acid derivative	1.27241	-0.0430129	0.47772	67, 81, 294	44.4	1.98	774	873
		A0690	Fatty acid derivative	1.0701	0.58606	0.242701	264, 69, 83	44.7	1.83	799	840
		A0705	Methylstearate	1.63794	-0.0621939	0.518638	87, 298, 143	45.66	1.65	864	878
		A0728	Octadecanol	1.25634	0.358945	0.10898	327, 75, 97	46.74	1.08	861	878
		A0767	Linoleic acid	1.28795	0.308867	0.515851	337, 262, 129	51.6	1.68	714	851
		A0784	Arachidonic acid	1.19404	-0.0378321	-0.190473	67, 91, 117, 150	53.46	1.89	925	926
		A0793	Eicosatrienoic acid	1.22191	-0.283598	-0.139487	67, 91, 117	54.24	1.77	825	841
		A0805	Eicosadienoic acid	1.16309	0.398048	0.0254887	290, 365, 75, 91	54.96	1.65	842	916
		A0823	Lipid (putative glycidyl oleate)	1.07114	0.658422	0.174555	129, 185, 69	57.18	2.52	694	796
		A0901	Lipid (putative 2-oleoylglycerol)	1.24316	-0.161194	-0.235757	103, 129	68.16	1.8	681	733
		A0908	Fatty acid	1.69879	-0.854184	-1.0876	129, 202	74.82	1.98	615	746
		A0914	Cholesterol derivative	1.37392	0.222262	0.265202	203, 368, 329	78.72	1.86	726	795
		A0212	putative nonanoic acid	1.50816	0.387323	0.418059	215, 117, 75	17.46	0.93	696	798
Organic acids	Blood	A0047	2-Hydroxybutyric acid	1.17166	0.873896	0.922386	131, 205	10.44	0.75	820	863
		A0078	2-Hydroxyisovaleric	1.57619	0.350034	0.940932	145, 219	12	0.81	853	908
		A0082	2-Aminobutyric acid	1.187	0.46916	0.844255	130, 204	12.36	0.81	863	908
	Muscle	A0026	2-Hydroxybutyric acid	1.11882	n.a. (gilts/boars)	n.a. (gilts/boars)	131	7.65	0.66	767	827
		A0057	2-Aminobutyric acid	1.67731	1.0544	0.781544	130	9	0.72	864	903
		A0104	4-Hydroxybutyric acid	1.72163	0.419078	0.661544	117, 233	11.175	0.99	826	874
		A0117	Unknown organic acid	1.38091	-0.217962	-0.453919	179	11.625	1.8
		A0174	Fumaric acid	1.57642	0.642975	0.235173	245	15.975	1.29	861	933
		A0244	Malic acid	1.12773	0.00994524	0.443252	233, 233	22.8	1.35	871	900
		A0252	Putative adipic acid	1.223	0.137126	0.274293	111, 141	23.55	1.8	715	908
		A0295	Putative threonic acid	1.13123	0.517235	0.0479185	292, 220	25.65	1.05	717	812
	Liver	A0061	2-Hydroxybutyric acid	1.25051	0.288782	0.741255	75, 131, 147	8.88	0.51	769	777
		A0236	Glutaric acid	1.31615	-0.862155	-0.442008	261, 158	19.26	1.17	835	873
		A0241	Unknown organic acid	1.36987	0.107823	0.0497348	156, 185	19.38	1.11
		A0283_H1	Carbonic acid derivative	1.0421	-0.0577874	-0.155566	71	21.66	1.5	736	875
		A0342	Unknown org acid	1.24989	-0.231137	-0.117745	245, 349	24.78	0.9
		A0558	Putative ascorbic acid	1.31253	0.00876942	0.432057	274, 205, 117	36.9	1.38	789	855
Carbohydrates	Blood	A0608	Unknown sugar	1.21623	0.338824	0.186108	205, 189, 273	49.44	1.14	680	752
		A0626	Unknown sugar derivative	1.10104	0.145485	0.2424	217, 361, 103	51.12	1.2	750	754
		A0636	Unknown sugar derivative	1.33104	0.409368	0.387312	187, 189, 205	52.56	1.2	658	677
		A0647	Sugar derivative (putative methylgalactoside)	1.55013	0.240431	0.257945	204, 319	54.24	0.9	717	736
		A0705	Hexose phosphate	1.51386	n.a. (boars)	n.a. (gilts, boars)	315, 299, 182	65.7	1.47	739	794
		A0594_H2	Glucose	1.28064	0.00442484	0.132408	319, 205, 217	48.78	0.96	881	882
		A0633	Unknown sugar derivative	1.06552	0.113266	0.284047	217, 361, 204	52.2	1.2	763	767
		A0637	Hexose (unknown isomer)	1.02026	0.631255	0.48452	217, 319	52.62	0.93	672	728
		A0679	Sugar phosphate	1.06058	-0.203158	-0.0851942	299, 227, 211	60.6	1.38	661	707
	Muscle	A0504	Fructose	1.24856	-0.207808	-0.318386	217, 103, 307	41.625	0.96	876	877
		A0517	Hexose (unknown isomer)	1.04579	-0.193719	-0.838879		42.45	1.05	874	891
		A0523	Hexose (unknown isomer)	1.23439	-0.397017	-1.01829	204, 191	42.9	0.9	699	766
		A0560	Inositol (unknown isomer)	1.07719	-0.488938	0.069083	217, 318, 205, 217, 191	45.225	0.81	708	797
		A0581	Hexose (unknown isomer)	1.53963	-0.13866	-0.171211	217	47.4	1.05	772	795
		A0476	Hexose (unknown isomer)	1.15108	-0.0453908	-0.464727	204, 217, 437	38.85	0.87	850	858
	Liver	A0505	Ribonic acid	1.00359	-1.27728	0.0455642	292, 147, 217, 103	33.66	0.63	814	890
		A0581	Hexose (unknown isomer)	1.35899	-0.856983	-0.311387	217, 147, 204, 244	37.56	0.96	767	890
		A0595	Unknown sugar derivative	1.09716	0.00998093	0.306124	205, 244, 147, 117	38.04	2.4	684	829
		A0651	Gluconic acid	1.00911	-0.567003	-0.202691	333, 292, 217, 320	41.28	0.66	865	936
		A0744	Sugar alcohol	1.06886	-0.300993	-0.597872	319, 205, 217	48.6	0.57	838	878
		A0580	Inositol (unknown isomer)	1.19733	0.049287	0.826176	318, 217, 191, 433	37.56	0.48	727	757
Misc.	Muscle	A0804	Adenosine	1.59271	0.256483	0.246721	169, 315	76.65	1.5	758	848
	Liver	A0200	Uracil	1.70776	0.647434	0.597813	241, 255, 99	16.44	1.38	869	870
		A0389	Pyrogallol	1.14267	-0.289797	-0.0810603	239, 342	26.88	0.99	854	881
		A0810	Uridine	1.09868	-0.262849	-0.113823	217, 259, 169	55.98	2.16	894	897
	Blood	A0601	Unknown	1.16603	0.397509	0.541011	179, 308	48.6	1.56
		A0028	Unknown	1.19545	0.358422	0.186624	155, 110, 98	9.48	1.14
		A0037	Unknown	1.40335	0.227437	0.40655	116, 146	9.78	2.22
		A0062	Unknown	1.01328	0.0286808	0.41267	89, 186, 202	11.1	0.9
		A0064	Unknown	1.38823	-0.0913423	-0.0529388	98	11.16	0.99
		A0073_H2	Unknown	1.19374	-0.174183	-0.375624	98	12	0.99
		A0102	Unknown	1.07291	0.180065	0.0964387	188, 172, 216	13.56	1.11
		A0109	Unknown	1.02501	-0.049419	-0.231351	131, 89, 216	13.86	1.14
		A0115	Unknown	1.22626	-0.256348	-0.556717	130, 174, 202	14.4	1.41
		A0136	Unknown	1.01195	-0.0346324	-0.106204	188, 100	16.2	0.78
		A0140	Unknown	1.17467	-0.143253	-0.0997835	229, 207, 314, 352, 406	16.5	0.57
		A0142	Unknown	1.24675	-0.0932085	-0.145091	98	16.62	1.83
		A0143	Unknown	1.39533	0.316693	0.409537	228, 110, 184, 302	16.68	0.99
		A0154	Unknown	1.03967	0.0931611	-0.00231129	259, 189, 306, 360	17.1	0.63
		A0174	Unknown	1.2474	0.0427414	0.75217	231, 128	18.6	0.84
		A0242	Unknown	1.46121	0.385528	0.223274	98, 191, 298	23.52	1.41
		A0276	Unknown	1.48987	n.a. (boars)	n.a. (gilts)	257, 100	26.16	2.16
		A0303	Unknown	1.18972	0.048967	0.0722411	71, 211, 269	28.32	2.19
		A0361	Unknown	1.03339	0.38882	0.152389	309, 148	30.84	3.33
		A0375	Unknown	1.2685	0.809202	0.154344	131, 246	31.38	0.99
		A0378	Unknown	1.08556	0.219399	0.0502542	329, 309, 184	31.5	0.99
		A0406	Unknown	1.08636	0.0565425	0.0180797	332, 110, 155, 443	33	0.81
		A0415	Unknown	1.47564	0.26429	0.533236	185, 89, 81	33.66	2.25
		A0475	Unknown	1.85729	-0.326115	-0.440185	191	37.26	1.08
		A0494	Unknown	1.15784	-0.661835	-0.22726	279, 294	38.88	2.13
		A0502	Unknown	1.46784	0.685005	1.12641	218, 100	40.14	2.16
		A0503	Unknown	1.16581	-1.00817	n.a. (boars)	68, 218, 230, 320	40.5	0.93
		A0627	Unknown	1.17868	0.511702	0.277731	187, 189, 205	51.18	1.11
	Muscle	A0471	Unknown	1.46687	-0.716906	-1.52004	257, 361, 241	38.55	1.95
		A0060	Unknown	1.51875	0.267265	0.379063	98	8.775	0.81
		A0065	Unknown	1.07327	-0.114257	-0.143336	126, 98, 172	9.375	0.87
		A0126	Unknown	1.29275	0.227351	0.0236507	259, 189, 360	12.375	0.63
		A0211	Unknown	1.23272	-0.0397076	-0.219375	239, 219	18.825	1.53
		A0227	Unknown	1.03155	0.0639602	0.0898852	221, 265	20.925	0.99
		A0230	Unknown	1.03922	0.117523	0.0850656	71	21.525	2.13
		A0274	Unknown	1.6704	0.875812	0.937872	155	24.675	2.79
		A0297	Unknown	1.47559	1.46464	1.03608	323, 338	25.8	2.22
		A0330	Unknown	1.06143	-0.0530428	-0.182739	113, 198	27.225	4.17
		A0331	Unknown	1.57904	-0.210493	-0.35259	113	27.3	3.9
		A0334	Unknown	1.46717	-0.117826	-0.174174	211, 283	27.825	2.85
		A0335	Unknown	1.38623	-0.179641	-0.135243	211	27.75	3.51
		A0339	Unknown	1.48821	0.317307	0.593334	171, 255	27.975	2.49
		A0364	Unknown	1.10807	0.244619	0.134002	345, 171	31.125	1.8
		A0385	Unknown	1.11392	0.247532	0.150747	345, 330	31.95	1.92
		A0422	Unknown	1.32136	0.371577	0.246634	130, 344	34.575	1.41
		A0441	Unknown	2.05128	n.a. (boars)	n.a. (boars)	116, 98	35.7	1.23
		A0544	Unknown	1.13284	-0.27885	-0.720438	102, 216	43.95	0.99
		A0663	Unknown	1.35759	0.530938	0.4903	174	56.85	1.14
		A0690	Unknown	1.51434	0.264162	0.216641	315, 125	60	2.37
		A0695	Unknown	1.43637	0.254784	0.163059	315, 343	60.225	2.1
		A0710	Unknown	1.48326	0.182242	0.146715	131, 144	61.35	2.1
		A0716	Unknown	1.03337	0.305749	0.0330194	131, 116	62.475	1.74
		A0732	Unknown	1.44441	-0.276708	-0.275407	174, 337	64.275	3.24
		A0733	Unknown	1.08516	-0.50071	-0.60871	174, 306, 86, 100	64.275	2.49
	Liver	A0009	Unknown	1.23539	-0.509851	-0.397678	102	6.3	0.3
		A0034	Unknown	1.11536	-0.0208114	-0.157963	140, 155	7.26	0.66
		A0050	Unknown	1.21601	0.0464055	0.0671478	154, 169	8.52	0.72
		A0085	Unknown	1.09286	0.0144972	0.0150315	188, 144, 202	10.38	0.84
		A0112	Unknown	1.27953	-0.159233	-0.136603	147, 188	11.22	0.75
		A0114	Unknown	1.52264	0.291157	0.370707	106, 114	11.4	0.93
		A0149	Unknown	1.38186	0.270609	0.243203	201, 132, 116	13.68	0.84
		A0168	Unknown	1.13953	0.134835	0.0803488	169	14.46	1.32
		A0194	Unknown	1.08905	0.00901549	0.151697	133, 82, 213, 186	16.08	1.35
		A0204	Unknown	1.27049	-1.23484	-0.471201	193, 149, 119	16.98	1.62
		A0206	Unknown	1.36966	0.00933961	0.196391	213, 182, 167	17.16	1.41
		A0221	Unknown	1.29054	-0.143898	-0.105817	99, 155	18.06	2.37
		A0261	Unknown	1.17117	-0.298756	-0.150121	110, 183	20.34	0.93
		A0296	Unknown	1.08654	0.0606424	0.164936	187, 172, 140, 214	22.56	2.46
		A0322	Unknown	1.66007	0.393504	0.73756	227, 198, 157, 242	23.58	2.58
		A0331	Unknown	1.20981	-0.0539821	0.31635	130, 161	24	1.59
		A0361	Unknown	1.63448	1.25092	0.749929	185, 302	25.68	1.65
		A0443	Unknown	1.24275	-0.0593182	0.389482	266, 121	30	3
		A0446	Unknown	1.14848	1.23081	0.673078	203, 188, 417	30.24	0.81
		A0450	Unknown	1.56745	0.511064	0.723204	173, 156	30.54	1.98
		A0499	Unknown	1.06512	-0.406112	-0.287214	217	33.24	0.78
		A0509	Unknown	1.19755	-0.353236	-0.0447615	146, 154	33.9	1.83
		A0516	Unknown	1.66853	0.415725	0.167135	238, 283, 130	34.38	2.22
		A0530	Unknown	1.31793	0.634002	0.529185	217	35.28	1.71
		A0531	Unknown	1.0523	-0.0325171	0.335474	316, 173	35.4	2.01
		A0575	Unknown	1.77419	0.27785	0.685728	303	37.38	1.14
		A0598	Unknown	1.59914	0.186315	0.405888	303, 406	38.1	1.17
		A0607	Unknown	1.1665	0.0427501	0.30314	244, 205, 117	38.82	2.46
		A0662	Unknown	1.15008	0.0858006	0.606906	335, 350, 219, 203	42.48	2.16
		A0702	Unknown	1.06397	-0.110169	0.706402	230, 364	45.36	1.23
		A0819	Unknown	1.65561	-0.1535	-0.426399	85, 98, 125	56.82	3.06
		A0824	Unknown	1.72417	-0.229946	-0.141186	71, 131, 144	57.36	1.89
		A0835	Unknown	1.21402	-0.129847	-0.1815	267, 385, 176	58.74	1.56
		A0846	Unknown	1.33068	1.18765	0.40248	369, 129, 147, 203	59.82	1.38
		A0855	Unknown	1.61747	-0.20149	-0.228104	71, 375, 131	60.9	2.58

## Sheet: Genotype differentiation
				Test for normality		Parametric tests		Non parametric tests		log2 FC Female	log2 FC Male				NIST library search
Metabolite class	Tissue	Blood ID	Annotation	Anderson-Darling	Gender	T-Test	Tukey HSD	Wilcoxon	Steel-Dwass	Pix(DExDLS)/PIxDLS	Pix(DExDLS)/PIxDLS	Characteristic ions	Retention I (min)	Retention II (sec)	Match Factor	Reverse Match
Amino acids and derivatives	Blood	A0517	Unknown amine	0.594	Male	0.0496				-0.0807686	-0.364989	227, 203, 156	41.76	0.9
		A0684	Unknown amine	0.483	Male	0.0162		0.0099	0.0489	-0.357229	-0.760568	144, 116, 174	61.86	0.9
	Muscle	A0133	Putative leucine	<.0001	Female	0.0278		0.026		1.29741	0.0673231	158, 102	12.675	0.72	678	770
		A0191	Putative alanine	0.02	Female	0.022		0.0452		0.605288	0.336973	116,	17.25	1.83	716	789
	Liver	A0403	Phenylalanine	0.004	Male	0.0239		0.0078	0.0388	-0.224201	-0.400976	218, 192	27.72	1.35	873	888
		A0560	Tyrosine	0.015	Male			0.0384		-0.272638	-0.305007	179,	37.02	1.92	886	890
Lipids	Blood	A0736	Fatty acid derivative	0.138	Male	0.0322				-0.176001	-0.617709	98, 120, 340	74.88	1.05
		A0220	Putative fatty acid	0.5	Male	0.0046	0.0227	0.0127		0.00196355	0.0582178	97, 115, 145	21.84	1.14
	Muscle	A0562	Putative 1-Hexadecanol	0.004	Female	0.0202		0.0091	0.0451	0.308302	0.102857	299, 75	45.375	1.35	753	897
	Liver	A0807	11-Eicosenoic acid	0.005	Female	0.0329		0.0455		-0.538288	-0.0204696	117, 367, 129, 445	55.14	1.5	850	908
		A0844	2-Palmitoylglycerol	<.0001	Female			0.0247		-0.586287	-0.301771	129, 218, 203, 313	59.7	1.29	852	859
		A0872	Putative heptadecanoic acid, glycerine-(1)-monoester	0.24	Female	0.0301				-0.599397	-0.684616	385, 203, 253	63.48	1.32	759	825
		A0755	Eicosatetraenoic acid, methyl ester	0.155	Male	0.0018	0.0094	0.0251		-0.143535	-1.02881	67, 91, 106	49.92	2.34	802	833
		A0872	Heptadecanoic acid, glycerine-(1)-monoester	0.24	Male	0.0229		0.0251		-0.599397	-0.684616	385, 203, 253	63.48	1.32	759	825
Organic acids	Blood	A0127	Carbamic acid	0.118	Male	0.0028	0.014	0.006	0.0306	0.0710173	0.298246	278, 160, 133	15.78	1.02	827	894
		A0548	Azelaic acid	0.107	Male	0.0386		0.0251		-0.0684849	-0.23827	201, 317, 152, 129	44.4	1.68	806	839
	Muscle	A0164	Putative glyceric acid	0.047	Male	0.0291		0.037		0.409381	1.1503	189,	15.075	0.99	650	797
	Liver	A0512	Putative azelaic acid	0.185	Female	0.0194				-0.450076	-0.0935775	317, 201, 149	34.08	1.32	792	821
		A0303_H1	Pyroglutamic acid	0.279	Male	0.0205		0.0312		0.119122	-0.33867	84,	22.8	3.3	838	867
		A0367	Putative α-Hydroxyglutaric acid	0.008	Male			0.047		0.575801	-0.372248	129, 157, 247	26.04	0.99	743	913
Carbohydrates	Blood	A0593	unknown sugar	0.047	Male	0.0313		0.0384		0.0258461	0.547014	189, 103, 157, 273	48.3	1.17
		A0608	unknown sugar	0.091	Male	0.0333		0.0251		0.127705	0.367513	205, 189, 273	49.44	1.14
		A0614	unknown sugar	0.311	Male	0.0336		0.0384		0.081636	0.281575	205, 273	49.86	1.14
	Muscle	A0554	Polyol (putative sorbitol)	0.925	Female	0.0195		0.0376		0.487116	0.553851	217, 319, 205	44.7	0.81	764	804
		A0515	Putative myo-inositol	0.073	Male	0.0253				-0.00528468	0.781336	204, 191	42.375	0.75	781	798
		A0567	Hexose (unknown isomer)	<.0001	Male			0.0237		0.5646	0.454477	217, 305	45.6	0.96	647	842
	Liver	A0559	Gluconolactone, delta	0.552	Male	0.0277		0.0201		0.102148	-0.613185	129, 147, 157	37.02	0.96	842	849
		A0631	D-Gluconic acid	0.842	Male	0.0373		0.0312		0.118977	-0.478637	292, 333, 217, 319	40.02	0.63	858	935
Unknowns	blood	A0390	Unknown	0.003	Female			0.0368		0.168856	0.0721344	97, 155, 173	32.04	1.35
		A0556	Unknown	0.11	Female	0.0491				0.380785	-0.0203423	84, 183, 142	44.76	1.35
		A0104	Unknown	<.0001	Male			0.0451		-0.157719	n.a. (Pix(DExDLS)	189, 307, 146	13.68	0.6
		A0433	Unknown	0.491	Male	0.0429		0.0384		-0.0691405	-0.376929	84, 118, 156	34.38	1.32
		A0691	Unknown	0.025	Male	0.0066	0.0317	0.0093	0.046	-0.163067	n.a. (Pix(DExDLS)	101, 253, 353, 123	63.42	3.39
		A0703	Unknown	0.264	Male	0.0473		0.0384		-0.117143	-0.814657	315, 125, 100, 229	65.4	2.55
	Muscle	A0092	Unknown	0.126	Female	0.0159		0.0257		0.210773	-0.0155325	165, 222	10.275	1.26
		A0148	Unknown	0.044	Female	0.0027	0.0138	0.014		0.314393	0.0488151	128, 231	13.575	0.81
		A0189	Unknown	0.155	Female	0.0077	0.0367	0.014		0.325056	-0.0467345	84, 161, 246	16.8	0.99
		A0658	Unknown	0.012	Female			0.0452		0.38801	-0.139087	102,	56.175	1.23
		A0214	Unknown	0.491	Male	0.0317				-0.0787567	0.566488	218,	19.2	1.68
		A0286	Unknown	<.0001	Male	0.0147		0.0352		-0.618663	-1.48112	98,	25.125	1.05
		A0711	Unknown	0.697	Male	0.0314				0.117327	0.358006	258,	61.5	1.02
		A0773	Unknown	<.0001	Male			0.0499		-0.0837095	0.506493	174, 176, 441, 340	68.625	2.94
	Liver	A0299	Unknown	<.0001	Female	0.0385		0.0465		n.a. (PIxDLS)	-0.00878651	329, 309, 184	22.44	0.66
		A0317	Unknown	0.01	Female	0.0056	0.0272	0.008	0.0398	0.868279	0.128368	231, 217	23.52	0.81
		A0086	Unknown	0.425	Male	0.026				-0.282962	-0.990178	169, 184	10.32	1.38
		A0224	Unknown	0.22	Male	0.015				-0.0248518	-0.3517	240, 255	18.3	1.11
		A0231	Unknown	0.012	Male	0.0081	0.0386	0.0078	0.0388	-0.216575	-0.766664	213, 182, 229	18.6	1.56
		A0233	Unknown	0.012	Male			0.0078	0.0388	-0.261792	-0.384106	213, 182, 167	18.84	1.41
		A0451	Unknown	0.001	Male			0.0219		0.122473	-1.19844	156, 258, 230	30.54	0.81
		A0704	Unknown	0.019	Male	0.0219		0.0469		0.519232	1.04685	317, 491, 217	45.54	0.78
